# Supplementary material for: In Situ Molecular Ecological Analyses Illuminate Distinct Factors Regulating Formation and Demise of a Harmful Dinoflagellate Bloom
Source: Microbiol Spectr. 2023 Apr 19;11(3):e05157-22. doi: 10.1128/spectrum.05157-22 (PMC10269597; doi:10.1128/spectrum.05157-22)
Supplement: Supplemental file 2 — Supplemental material. Download spectrum.05157-22-s0002.xlsx, XLSX file, 0.06 MB [file spectrum.05157-22-s0002.xlsx]

## Sheet: Table S1
Table S1. Enviromental fators.
Sample	Temperature (℃)	Dissolved Oxygen (mg/L)	Conductivity-SPC (ms/cm)	Salinity (ppt)	PH	Surface Iradiance
						(μmol.m-2.s-1)
NB	25.64	3.35	52.1	33.65	7.9	2385.6
BL	26.6	12.55	51.6	33.22	8.48	2635.2
AB	26.8	5.45	51.7	33.18	8.24	2353.8

## Sheet: Table S2
Table S2. Sequencing reads statistics of metatranscriptomes.
Sample	Raw reads		Clean reads
	No. (Million)	Bases (Gbp)	No. (Million)	Bases (Gbp)	Avg. Len. (bp)	Q20 (%)	Q30 (%)	GC content (%)
AB1	108.93	16.34	97.78 (87.76%)	14.51 (88.77%)	148.35	96.85	92	48.86
AB2	128.14	19.22	100.65 (78.55%)	15.02 (78.13%)	149.19	98.36	95.42	50.11
AB3	108.98	16.35	97.88 (89.81%)	14.53 (88.91%)	148.49	96.78	91.86	49.04
BL1	144.96	21.74	103.59 (71.46%)	15.44 (71.02%)	149.08	98.05	94.71	51.02
BL2	146.88	22.03	104.94 (71.45%)	15.64 (71.00%)	149.07	97.87	94.3	50.17
BL3	132.21	19.83	103.14 (78.01%)	15.39 (77.59%)	149.2	98.36	95.4	51.17
NB1	121.58	18.24	105.92 (87.12%)	15.77 (86.47%)	148.88	96.47	91.2	45.16
NB2	119.74	17.96	97.78 (81.66%)	14.55 (81.01%)	148.8	96.28	90.81	45.59
NB3	140.43	21.06	99.52 (70.87%)	14.85 (70.50%)	149.2	98.14	94.95	46.71
Total	1151.85	172.78	911.21 (79.11%)	135.70 (78.54%)	-	-	-	-

## Sheet: Table S3
Table S3. De-novo assembly statistics of metatranscriptomes.
Group	num_seqs	sum_len	min_len	avg_len	max_len	Q1	Q2	Q3	N50
Final	1389260	1000738712	162	720.3	131207	354	452	734	868

## Sheet: Table S4
Table S4. Statistics of metatranscrptome reads and their mapping to database rates.
Samples	Total_reads	Total_mapped	Unique_mapped	Multi_mapped	Mapped(%)	Unique(%)
AB1	107913306	93314098	57123338	36190760	86.47	52.93
AB2	127642938	114228164	71403980	42824184	89.49	55.94
AB3	108125278	94491762	56946640	37545122	87.39	52.67
BL1	144361752	130446214	81641996	48804218	90.36	56.55
BL2	146176446	129492308	80773040	48719268	88.59	55.26
BL3	131736148	119720766	75339810	44380956	90.88	57.19
NB1	120597792	94792900	66571322	28221578	78.6	55.2
NB2	118721798	93432556	65508362	27924194	78.7	55.18
NB3	139941310	108635090	75926138	32708952	77.63	54.26

## Sheet: Table S5
Table S5. Gene annotation rates of different databases.
Database	Annotated NO.	Percentage
eggNOG	769808	0.5541
SwissProt	529296	0.381
KEGG	631722	0.4547
GO	107468	0.0774
nrMegPhylodb	936383	0.674
Total functionally annotated	1040175	0.7487

## Sheet: Table S6
Table S6. Genes related to endocytosis, phagocytosis and phagosome in Strombidinopsis.
geneID	geneLength	NB1_expected_count	NB1_TPM	NB2_expected_count	NB2_TPM	NB3_expected_count	NB3_TPM	BL1_expected_count	BL1_TPM	BL2_expected_count	BL2_TPM	BL3_expected_count	BL3_TPM	AB1_expected_count	AB1_TPM	AB2_expected_count	AB2_TPM	AB3_expected_count	AB3_TPM	KO	Gene_Name	Definition	Pathway_Num	Pathway
unigene613814	649	883	896.23	698	746.32	690	803.75	0	0	0	0	3	564.46	111	983.5	75	813.94	46	541.04	K05765	CFL	cofilin	4	ko04360 Axon guidance;ko04666 Fc gamma R-mediated phagocytosis;ko04810 Regulation of actin cytoskeleton;ko05133 Pertussis;
unigene1304271	884	45	33.53	57	44.74	47	40.19	0	0	0	0	0	0	0	0	0	0	0	0	K01365	CTSL	cathepsin L	8	ko04140 Autophagy - animal;ko04142 Lysosome;ko04145 Phagosome;ko04210 Apoptosis;ko04612 Antigen processing and presentation;ko05205 Proteoglycans in cancer;ko05323 Rheumatoid arthritis;ko05418 Fluid shear stress and atherosclerosis;
unigene739563	1523	815	352.5	738	336.26	775	384.7	0	0	0	0	0	0	44	166.13	55	254.36	35	175.42	K01365	CTSL	cathepsin L	8	ko04140 Autophagy - animal;ko04142 Lysosome;ko04145 Phagosome;ko04210 Apoptosis;ko04612 Antigen processing and presentation;ko05205 Proteoglycans in cancer;ko05323 Rheumatoid arthritis;ko05418 Fluid shear stress and atherosclerosis;
unigene485208	2513	403	105.64	288	79.53	332	99.88	1	44.47	0	0	0	0	16	36.61	10	28.03	13	39.49	K00889	PIP5K	1-phosphatidylinositol-4-phosphate 5-kinase	9	ko00562 Inositol phosphate metabolism;ko04011 MAPK signaling pathway - yeast;ko04070 Phosphatidylinositol signaling system;ko04072 Phospholipase D signaling pathway;ko04139 Mitophagy - yeast;ko04144 Endocytosis;ko04666 Fc gamma R-mediated phagocytosis;ko04810 Regulation of actin cytoskeleton;ko05231 Choline metabolism in cancer;
unigene1202791	934	144	101.56	105	78.01	71	57.47	0	0	0	0	0	0	14	86.19	18	135.74	0	0	K00889	PIP5K	1-phosphatidylinositol-4-phosphate 5-kinase	9	ko00562 Inositol phosphate metabolism;ko04011 MAPK signaling pathway - yeast;ko04070 Phosphatidylinositol signaling system;ko04072 Phospholipase D signaling pathway;ko04139 Mitophagy - yeast;ko04144 Endocytosis;ko04666 Fc gamma R-mediated phagocytosis;ko04810 Regulation of actin cytoskeleton;ko05231 Choline metabolism in cancer;
unigene1242338	543	28	33.97	24.05	30.73	17.23	23.99	0	0	0	0	0	0	0	0	1	12.97	0	0	K10956	SEC61A	protein transport protein SEC61 subunit alpha	4	ko03060 Protein export;ko04141 Protein processing in endoplasmic reticulum;ko04145 Phagosome;ko05110 Vibrio cholerae infection;
unigene710081	877	285.61	214.52	199.21	157.63	241.19	207.91	0	0	0	0	0	0	0	0	25.73	206.64	12.3	107.06	K02149	ATPeV1D, ATP6M	V-type H+-transporting ATPase subunit D	8	ko00190 Oxidative phosphorylation;ko04145 Phagosome;ko04150 mTOR signaling pathway;ko04721 Synaptic vesicle cycle;ko04966 Collecting duct acid secretion;ko05110 Vibrio cholerae infection;ko05120 Epithelial cell signaling in Helicobacter pylori infection;ko05323 Rheumatoid arthritis;
unigene1115816	1943	255	86.45	189	67.5	163	63.42	0	0	0	0	0	0	1	2.96	27	97.87	14	55	K17918	SNX3_12	sorting nexin-3/12	1	ko04144 Endocytosis;
unigene1281303	1156	86	49.01	83	49.82	105	68.67	0	0	0	0	0	0	7	34.82	21	127.95	8	52.83	K01365	CTSL	cathepsin L	8	ko04140 Autophagy - animal;ko04142 Lysosome;ko04145 Phagosome;ko04210 Apoptosis;ko04612 Antigen processing and presentation;ko05205 Proteoglycans in cancer;ko05323 Rheumatoid arthritis;ko05418 Fluid shear stress and atherosclerosis;
unigene1341974	827	37	29.47	33	27.69	46	42.05	0	0	0	0	0	0	3	20.86	0	0	0	0	K07889	RAB5C	Ras-related protein Rab-5C	6	ko04014 Ras signaling pathway;ko04144 Endocytosis;ko04145 Phagosome;ko04962 Vasopressin-regulated water reabsorption;ko05146 Amoebiasis;ko05152 Tuberculosis;
unigene524194	328	5	10.04	0	0	0	0	0	0	0	0	0	0	0	0	0	0	0	0	K04371	MAPK1_3	mitogen-activated protein kinase 1/3	97	ko01521 EGFR tyrosine kinase inhibitor resistance;ko01522 Endocrine resistance;ko01524 Platinum drug resistance;ko04010 MAPK signaling pathway;ko04011 MAPK signaling pathway - yeast;ko04012 ErbB signaling pathway;ko04013 MAPK signaling pathway - fly;ko04014 Ras signaling pathway;ko04015 Rap1 signaling pathway;ko04022 cGMP-PKG signaling pathway;ko04024 cAMP signaling pathway;ko04062 Chemokine sign…
unigene1006101	1774	1136	421.82	1200	469.4	942	401.43	0	0	0	0	3	206.5	65	210.7	83	329.54	60	258.17	K04371	MAPK1_3	mitogen-activated protein kinase 1/3	97	ko01521 EGFR tyrosine kinase inhibitor resistance;ko01522 Endocrine resistance;ko01524 Platinum drug resistance;ko04010 MAPK signaling pathway;ko04011 MAPK signaling pathway - yeast;ko04012 ErbB signaling pathway;ko04013 MAPK signaling pathway - fly;ko04014 Ras signaling pathway;ko04015 Rap1 signaling pathway;ko04022 cGMP-PKG signaling pathway;ko04024 cAMP signaling pathway;ko04062 Chemokine sign…
unigene808250	1572	751	314.69	794	350.5	630	302.97	0	0	0	0	0	0	129	471.88	109	488.37	74	359.33	K02144	ATPeV1H	V-type H+-transporting ATPase subunit H	9	ko00190 Oxidative phosphorylation;ko04142 Lysosome;ko04145 Phagosome;ko04150 mTOR signaling pathway;ko04721 Synaptic vesicle cycle;ko05110 Vibrio cholerae infection;ko05120 Epithelial cell signaling in Helicobacter pylori infection;ko05152 Tuberculosis;ko05323 Rheumatoid arthritis;
unigene1215743	958	25	17.19	13	9.42	29	22.88	0	0	0	0	0	0	0	0	0	0	0	0	K01365	CTSL	cathepsin L	8	ko04140 Autophagy - animal;ko04142 Lysosome;ko04145 Phagosome;ko04210 Apoptosis;ko04612 Antigen processing and presentation;ko05205 Proteoglycans in cancer;ko05323 Rheumatoid arthritis;ko05418 Fluid shear stress and atherosclerosis;
unigene477637	359	1	1.83	2	3.87	0	0	0	0	0	0	0	0	0	0	0	0	0	0	K01368	CTSS	cathepsin S	5	ko04142 Lysosome;ko04145 Phagosome;ko04210 Apoptosis;ko04612 Antigen processing and presentation;ko05152 Tuberculosis;
unigene587602	1194	808	445.77	806	468.43	873	552.75	0	0	0	0	0	0	48	231.17	75	442.42	52	332.44	K01365	CTSL	cathepsin L	8	ko04140 Autophagy - animal;ko04142 Lysosome;ko04145 Phagosome;ko04210 Apoptosis;ko04612 Antigen processing and presentation;ko05205 Proteoglycans in cancer;ko05323 Rheumatoid arthritis;ko05418 Fluid shear stress and atherosclerosis;
unigene911136	921	32	22.89	48	36.17	35	28.73	0	0	0	0	0	0	11	68.68	4	30.59	5	41.44	K01365	CTSL	cathepsin L	8	ko04140 Autophagy - animal;ko04142 Lysosome;ko04145 Phagosome;ko04210 Apoptosis;ko04612 Antigen processing and presentation;ko05205 Proteoglycans in cancer;ko05323 Rheumatoid arthritis;ko05418 Fluid shear stress and atherosclerosis;
unigene1245514	597	22	24.27	15	17.44	8	10.13	0	0	0	0	0	0	0	0	4	47.19	6	76.72	K00889	PIP5K	1-phosphatidylinositol-4-phosphate 5-kinase	9	ko00562 Inositol phosphate metabolism;ko04011 MAPK signaling pathway - yeast;ko04070 Phosphatidylinositol signaling system;ko04072 Phospholipase D signaling pathway;ko04139 Mitophagy - yeast;ko04144 Endocytosis;ko04666 Fc gamma R-mediated phagocytosis;ko04810 Regulation of actin cytoskeleton;ko05231 Choline metabolism in cancer;
unigene623650	1655	2144	853.35	2172	910.7	2099	958.81	0	0	0	0	0	0	187	649.74	212	902.23	180	830.21	K01365	CTSL	cathepsin L	8	ko04140 Autophagy - animal;ko04142 Lysosome;ko04145 Phagosome;ko04210 Apoptosis;ko04612 Antigen processing and presentation;ko05205 Proteoglycans in cancer;ko05323 Rheumatoid arthritis;ko05418 Fluid shear stress and atherosclerosis;
unigene555486	931	89	62.97	74	55.16	124	100.69	0	0	0	0	0	0	0	0	1	7.57	12	98.39	K01365	CTSL	cathepsin L	8	ko04140 Autophagy - animal;ko04142 Lysosome;ko04145 Phagosome;ko04210 Apoptosis;ko04612 Antigen processing and presentation;ko05205 Proteoglycans in cancer;ko05323 Rheumatoid arthritis;ko05418 Fluid shear stress and atherosclerosis;
unigene919218	610	24	25.92	26	29.58	24	29.74	0	0	0	0	0	0	0	0	3	34.64	0	0	K00889	PIP5K	1-phosphatidylinositol-4-phosphate 5-kinase	9	ko00562 Inositol phosphate metabolism;ko04011 MAPK signaling pathway - yeast;ko04070 Phosphatidylinositol signaling system;ko04072 Phospholipase D signaling pathway;ko04139 Mitophagy - yeast;ko04144 Endocytosis;ko04666 Fc gamma R-mediated phagocytosis;ko04810 Regulation of actin cytoskeleton;ko05231 Choline metabolism in cancer;
unigene814547	702	156	146.38	154	152.23	121	130.31	0	0	0	0	0	0	29	237.55	13	130.43	11	119.61	K07901	RAB8A, MEL	Ras-related protein Rab-8A	4	ko04144 Endocytosis;ko04152 AMPK signaling pathway;ko04530 Tight junction;ko04972 Pancreatic secretion;
unigene1329303	1046	15	9.45	4	2.65	10	7.23	0	0	0	0	0	0	0	0	0	0	0	0	K00889	PIP5K	1-phosphatidylinositol-4-phosphate 5-kinase	9	ko00562 Inositol phosphate metabolism;ko04011 MAPK signaling pathway - yeast;ko04070 Phosphatidylinositol signaling system;ko04072 Phospholipase D signaling pathway;ko04139 Mitophagy - yeast;ko04144 Endocytosis;ko04666 Fc gamma R-mediated phagocytosis;ko04810 Regulation of actin cytoskeleton;ko05231 Choline metabolism in cancer;
unigene689971	361	5	9.12	0	0	0	0	0	0	0	0	0	0	0	0	0	0	0	0	K07937	ARF1	ADP-ribosylation factor 1	4	ko04072 Phospholipase D signaling pathway;ko04144 Endocytosis;ko05110 Vibrio cholerae infection;ko05134 Legionellosis;
unigene545258	1023	56	36.06	75	50.87	29	21.43	0	0	0	0	0	0	13	73.07	1	6.88	24	179.08	K00889	PIP5K	1-phosphatidylinositol-4-phosphate 5-kinase	9	ko00562 Inositol phosphate metabolism;ko04011 MAPK signaling pathway - yeast;ko04070 Phosphatidylinositol signaling system;ko04072 Phospholipase D signaling pathway;ko04139 Mitophagy - yeast;ko04144 Endocytosis;ko04666 Fc gamma R-mediated phagocytosis;ko04810 Regulation of actin cytoskeleton;ko05231 Choline metabolism in cancer;
unigene1384827	426	9	13.92	14	22.81	2	3.55	0	0	0	0	0	0	0	0	0	0	0	0	K11981	RNF41, NRDP1	E3 ubiquitin-protein ligase NRDP1	1	ko04144 Endocytosis;
unigene933506	913	206	148.63	117	88.93	116	96.05	0	0	0	0	0	0	7	44.09	13	100.29	15	125.41	K10365	CAPZB	capping protein (actin filament) muscle Z-line, beta	1	ko04144 Endocytosis;
unigene808954	655	80.4	80.86	82.19	87.07	52.55	60.65	0	0	0	0	0	0	0	0	5.02	53.98	5.95	69.34	K07891	RAB22	Ras-related protein Rab-22	1	ko04144 Endocytosis;
unigene1217633	413	5	7.97	5	8.4	12	21.97	0	0	0	0	0	0	0	0	0	0	0	0	K04371	MAPK1_3	mitogen-activated protein kinase 1/3	97	ko01521 EGFR tyrosine kinase inhibitor resistance;ko01522 Endocrine resistance;ko01524 Platinum drug resistance;ko04010 MAPK signaling pathway;ko04011 MAPK signaling pathway - yeast;ko04012 ErbB signaling pathway;ko04013 MAPK signaling pathway - fly;ko04014 Ras signaling pathway;ko04015 Rap1 signaling pathway;ko04022 cGMP-PKG signaling pathway;ko04024 cAMP signaling pathway;ko04062 Chemokine sign…
unigene1220716	591	10	11.15	10	11.74	11	14.07	0	0	0	0	0	0	8	77.84	4	47.67	0	0	K00889	PIP5K	1-phosphatidylinositol-4-phosphate 5-kinase	9	ko00562 Inositol phosphate metabolism;ko04011 MAPK signaling pathway - yeast;ko04070 Phosphatidylinositol signaling system;ko04072 Phospholipase D signaling pathway;ko04139 Mitophagy - yeast;ko04144 Endocytosis;ko04666 Fc gamma R-mediated phagocytosis;ko04810 Regulation of actin cytoskeleton;ko05231 Choline metabolism in cancer;
unigene753559	830	290	230.16	304	254.16	202	183.99	0	0	0	0	2	294.24	0	0	13	110.32	4	36.79	K09481	SEC61B, SBH2	protein transport protein SEC61 subunit beta	4	ko03060 Protein export;ko04141 Protein processing in endoplasmic reticulum;ko04145 Phagosome;ko05110 Vibrio cholerae infection;
unigene894144	391	16	26.96	26	46.14	5	9.67	0	0	0	0	0	0	0	0	2	36.03	1	19.52	K02152	ATPeV1G, ATP6G	V-type H+-transporting ATPase subunit G	8	ko00190 Oxidative phosphorylation;ko04145 Phagosome;ko04150 mTOR signaling pathway;ko04721 Synaptic vesicle cycle;ko04966 Collecting duct acid secretion;ko05110 Vibrio cholerae infection;ko05120 Epithelial cell signaling in Helicobacter pylori infection;ko05323 Rheumatoid arthritis;
unigene896027	471	3	4.2	13	19.15	5	8.03	0	0	0	0	0	0	0	0	0	0	0	0	K07891	RAB22	Ras-related protein Rab-22	1	ko04144 Endocytosis;
unigene784302	1381	526	250.9	519	260.79	451	246.89	0	0	1	69.54	0	0	69	287.31	60	306.01	42	232.15	K05758	ARPC2	actin related protein 2/3 complex, subunit 2	7	ko04144 Endocytosis;ko04666 Fc gamma R-mediated phagocytosis;ko04810 Regulation of actin cytoskeleton;ko05100 Bacterial invasion of epithelial cells;ko05130 Pathogenic Escherichia coli infection;ko05131 Shigellosis;ko05132 Salmonella infection;
unigene911953	2089	2341.34	738.29	1856.27	616.62	2235.74	809.1	0	0	0	0	2	116.91	94.96	261.4	180.85	609.76	109.33	399.5	K02145	ATPeV1A, ATP6A	V-type H+-transporting ATPase subunit A	8	ko00190 Oxidative phosphorylation;ko04145 Phagosome;ko04150 mTOR signaling pathway;ko04721 Synaptic vesicle cycle;ko04966 Collecting duct acid secretion;ko05110 Vibrio cholerae infection;ko05120 Epithelial cell signaling in Helicobacter pylori infection;ko05323 Rheumatoid arthritis;
unigene644476	446	18	26.59	2	3.11	0	0	0	0	0	0	0	0	0	0	0	0	0	0	K00889	PIP5K	1-phosphatidylinositol-4-phosphate 5-kinase	9	ko00562 Inositol phosphate metabolism;ko04011 MAPK signaling pathway - yeast;ko04070 Phosphatidylinositol signaling system;ko04072 Phospholipase D signaling pathway;ko04139 Mitophagy - yeast;ko04144 Endocytosis;ko04666 Fc gamma R-mediated phagocytosis;ko04810 Regulation of actin cytoskeleton;ko05231 Choline metabolism in cancer;
unigene735727	636	33	34.18	46	50.19	19	22.58	0	0	0	0	0	0	7	63.29	0	0	0	0	K07897	RAB7A	Ras-related protein Rab-7A	8	ko04137 Mitophagy - animal;ko04138 Autophagy - yeast;ko04140 Autophagy - animal;ko04144 Endocytosis;ko04145 Phagosome;ko05132 Salmonella infection;ko05146 Amoebiasis;ko05152 Tuberculosis;
unigene68115	419	5	7.86	0	0	4	7.22	8	2133.55	34	7792.31	0	0	13.16	180.61	9	151.29	8.01	145.93	K07375	TUBB	tubulin beta	3	ko04145 Phagosome;ko04540 Gap junction;ko05130 Pathogenic Escherichia coli infection;
unigene1270651	2184	248	74.8	327	103.9	233	80.65	0	0	0	0	0	0	44	115.85	32	103.2	30	104.85	K01365	CTSL	cathepsin L	8	ko04140 Autophagy - animal;ko04142 Lysosome;ko04145 Phagosome;ko04210 Apoptosis;ko04612 Antigen processing and presentation;ko05205 Proteoglycans in cancer;ko05323 Rheumatoid arthritis;ko05418 Fluid shear stress and atherosclerosis;
unigene1359307	518	14	17.8	9	12.06	7	10.22	0	0	0	0	0	0	0	0	2	27.19	0	0	K04371	MAPK1_3	mitogen-activated protein kinase 1/3	97	ko01521 EGFR tyrosine kinase inhibitor resistance;ko01522 Endocrine resistance;ko01524 Platinum drug resistance;ko04010 MAPK signaling pathway;ko04011 MAPK signaling pathway - yeast;ko04012 ErbB signaling pathway;ko04013 MAPK signaling pathway - fly;ko04014 Ras signaling pathway;ko04015 Rap1 signaling pathway;ko04022 cGMP-PKG signaling pathway;ko04024 cAMP signaling pathway;ko04062 Chemokine sign…
unigene599629	1938	2876	977.55	3002	1074.91	2818	1099.27	0	0	4	198.2	0	0	270	801.14	183	665.08	266	1047.72	K02146	ATPeV0D, ATP6D	V-type H+-transporting ATPase subunit d	10	ko00190 Oxidative phosphorylation;ko04142 Lysosome;ko04145 Phagosome;ko04721 Synaptic vesicle cycle;ko04966 Collecting duct acid secretion;ko05110 Vibrio cholerae infection;ko05120 Epithelial cell signaling in Helicobacter pylori infection;ko05152 Tuberculosis;ko05203 Viral carcinogenesis;ko05323 Rheumatoid arthritis;
unigene739488	572	5.99	6.9	15.39	18.67	6.24	8.25	0	0	0	0	0	0	0	0	0	0	0	0	K02151	ATPeV1F, ATP6S14	V-type H+-transporting ATPase subunit F	8	ko00190 Oxidative phosphorylation;ko04145 Phagosome;ko04150 mTOR signaling pathway;ko04721 Synaptic vesicle cycle;ko04966 Collecting duct acid secretion;ko05110 Vibrio cholerae infection;ko05120 Epithelial cell signaling in Helicobacter pylori infection;ko05323 Rheumatoid arthritis;
unigene615053	631	35.89	37.47	52.45	57.68	23.61	28.29	0	0	0	0	1	193.52	5	45.57	0	0	0	0	K12189	VPS25, EAP20	ESCRT-II complex subunit VPS25	1	ko04144 Endocytosis;
unigene693165	2341	1799	506.21	1672	495.62	1716	554.16	1	47.73	0	0	2	104.32	313	768.85	202	607.75	265	864.09	K12200	PDCD6IP, ALIX, RIM20	programmed cell death 6-interacting protein	1	ko04144 Endocytosis;
unigene720439	444	7	10.39	12	18.75	0	0	0	0	0	0	0	0	0	0	0	0	0	0	K00889	PIP5K	1-phosphatidylinositol-4-phosphate 5-kinase	9	ko00562 Inositol phosphate metabolism;ko04011 MAPK signaling pathway - yeast;ko04070 Phosphatidylinositol signaling system;ko04072 Phospholipase D signaling pathway;ko04139 Mitophagy - yeast;ko04144 Endocytosis;ko04666 Fc gamma R-mediated phagocytosis;ko04810 Regulation of actin cytoskeleton;ko05231 Choline metabolism in cancer;
unigene1133827	543	11	13.34	5	6.39	14	19.49	0	0	0	0	0	0	0	0	2	25.94	0	0	K05692	ACTB_G1	actin beta/gamma 1	26	ko04015 Rap1 signaling pathway;ko04145 Phagosome;ko04210 Apoptosis;ko04390 Hippo signaling pathway;ko04391 Hippo signaling pathway - fly;ko04510 Focal adhesion;ko04520 Adherens junction;ko04530 Tight junction;ko04611 Platelet activation;ko04670 Leukocyte transendothelial migration;ko04745 Phototransduction - fly;ko04810 Regulation of actin cytoskeleton;ko04919 Thyroid hormone signaling pathway;ko…
unigene828187	536	19	23.35	32	41.43	13	18.34	0	0	0	0	0	0	0	0	0	0	1	14.24	K00889	PIP5K	1-phosphatidylinositol-4-phosphate 5-kinase	9	ko00562 Inositol phosphate metabolism;ko04011 MAPK signaling pathway - yeast;ko04070 Phosphatidylinositol signaling system;ko04072 Phospholipase D signaling pathway;ko04139 Mitophagy - yeast;ko04144 Endocytosis;ko04666 Fc gamma R-mediated phagocytosis;ko04810 Regulation of actin cytoskeleton;ko05231 Choline metabolism in cancer;
unigene1051259	670	103	101.27	88	91.14	64	72.21	0	0	0	0	0	0	8	68.66	5	52.56	11	125.32	K00889	PIP5K	1-phosphatidylinositol-4-phosphate 5-kinase	9	ko00562 Inositol phosphate metabolism;ko04011 MAPK signaling pathway - yeast;ko04070 Phosphatidylinositol signaling system;ko04072 Phospholipase D signaling pathway;ko04139 Mitophagy - yeast;ko04144 Endocytosis;ko04666 Fc gamma R-mediated phagocytosis;ko04810 Regulation of actin cytoskeleton;ko05231 Choline metabolism in cancer;
unigene827458	1701	272	105.33	359	146.46	203	90.22	0	0	0	0	0	0	102	344.82	34	140.78	34	152.58	K07375	TUBB	tubulin beta	3	ko04145 Phagosome;ko04540 Gap junction;ko05130 Pathogenic Escherichia coli infection;
unigene848288	1321	140	69.81	129	67.76	130	74.4	0	0	0	0	0	0	11	47.88	15	79.98	22	127.13	K00889	PIP5K	1-phosphatidylinositol-4-phosphate 5-kinase	9	ko00562 Inositol phosphate metabolism;ko04011 MAPK signaling pathway - yeast;ko04070 Phosphatidylinositol signaling system;ko04072 Phospholipase D signaling pathway;ko04139 Mitophagy - yeast;ko04144 Endocytosis;ko04666 Fc gamma R-mediated phagocytosis;ko04810 Regulation of actin cytoskeleton;ko05231 Choline metabolism in cancer;
unigene1344121	1670	52	20.51	22	9.14	50	22.63	0	0	0	0	0	0	0	0	3	12.65	11	50.28	K00889	PIP5K	1-phosphatidylinositol-4-phosphate 5-kinase	9	ko00562 Inositol phosphate metabolism;ko04011 MAPK signaling pathway - yeast;ko04070 Phosphatidylinositol signaling system;ko04072 Phospholipase D signaling pathway;ko04139 Mitophagy - yeast;ko04144 Endocytosis;ko04666 Fc gamma R-mediated phagocytosis;ko04810 Regulation of actin cytoskeleton;ko05231 Choline metabolism in cancer;
unigene909201	3009	1970	431.27	1840	424.34	1787	448.97	1	37.14	0	0	0	0	202	386.04	228	533.69	188	476.93	K02154	ATPeV0A, ATP6N	V-type H+-transporting ATPase subunit a	9	ko00190 Oxidative phosphorylation;ko04142 Lysosome;ko04145 Phagosome;ko04721 Synaptic vesicle cycle;ko04966 Collecting duct acid secretion;ko05110 Vibrio cholerae infection;ko05120 Epithelial cell signaling in Helicobacter pylori infection;ko05152 Tuberculosis;ko05323 Rheumatoid arthritis;
unigene1060392	953	30.73	21.24	41.99	30.58	57.12	45.31	0	0	0	0	0	0	3	18.1	4	29.56	0	0	K01365	CTSL	cathepsin L	8	ko04140 Autophagy - animal;ko04142 Lysosome;ko04145 Phagosome;ko04210 Apoptosis;ko04612 Antigen processing and presentation;ko05205 Proteoglycans in cancer;ko05323 Rheumatoid arthritis;ko05418 Fluid shear stress and atherosclerosis;
unigene1302601	915	25	18	18	13.65	21	17.35	0	0	0	0	0	0	0	0	0	0	1	8.34	K00889	PIP5K	1-phosphatidylinositol-4-phosphate 5-kinase	9	ko00562 Inositol phosphate metabolism;ko04011 MAPK signaling pathway - yeast;ko04070 Phosphatidylinositol signaling system;ko04072 Phospholipase D signaling pathway;ko04139 Mitophagy - yeast;ko04144 Endocytosis;ko04666 Fc gamma R-mediated phagocytosis;ko04810 Regulation of actin cytoskeleton;ko05231 Choline metabolism in cancer;
unigene1276485	1028	13	8.33	15	10.13	16	11.77	0	0	0	0	0	0	0	0	4	27.41	0	0	K00889	PIP5K	1-phosphatidylinositol-4-phosphate 5-kinase	9	ko00562 Inositol phosphate metabolism;ko04011 MAPK signaling pathway - yeast;ko04070 Phosphatidylinositol signaling system;ko04072 Phospholipase D signaling pathway;ko04139 Mitophagy - yeast;ko04144 Endocytosis;ko04666 Fc gamma R-mediated phagocytosis;ko04810 Regulation of actin cytoskeleton;ko05231 Choline metabolism in cancer;
unigene696286	1669	1568	618.86	1565.95	651.08	1505.77	682.05	0	0	0	0	2	146.33	116	399.67	135	569.71	118	539.69	K10956	SEC61A	protein transport protein SEC61 subunit alpha	4	ko03060 Protein export;ko04141 Protein processing in endoplasmic reticulum;ko04145 Phagosome;ko05110 Vibrio cholerae infection;
unigene702603	321	7	14.36	16	34.59	0	0	0	0	0	0	0	0	0	0	0	0	1	23.78	K04688	RPS6KB	ribosomal protein S6 kinase beta	20	ko01521 EGFR tyrosine kinase inhibitor resistance;ko01522 Endocrine resistance;ko04012 ErbB signaling pathway;ko04066 HIF-1 signaling pathway;ko04140 Autophagy - animal;ko04150 mTOR signaling pathway;ko04151 PI3K-Akt signaling pathway;ko04152 AMPK signaling pathway;ko04211 Longevity regulating pathway;ko04212 Longevity regulating pathway - worm;ko04213 Longevity regulating pathway - multiple spec…
unigene1342326	1120	3443	2024.98	3476	2153.66	4117	2778.94	0	0	3	257.22	0	0	250	1283.57	395	2484.03	251	1710.69	K01365	CTSL	cathepsin L	8	ko04140 Autophagy - animal;ko04142 Lysosome;ko04145 Phagosome;ko04210 Apoptosis;ko04612 Antigen processing and presentation;ko05205 Proteoglycans in cancer;ko05323 Rheumatoid arthritis;ko05418 Fluid shear stress and atherosclerosis;
unigene790930	1662	865	342.84	758	316.48	642	292.03	0	0	0	0	0	0	121	418.65	78	330.55	50	229.64	K01365	CTSL	cathepsin L	8	ko04140 Autophagy - animal;ko04142 Lysosome;ko04145 Phagosome;ko04210 Apoptosis;ko04612 Antigen processing and presentation;ko05205 Proteoglycans in cancer;ko05323 Rheumatoid arthritis;ko05418 Fluid shear stress and atherosclerosis;
unigene790608	795	671.05	556.02	676.54	590.53	587.06	558.25	0	0	0	0	0	0	16.47	119.13	71.87	636.73	48.79	468.47	K02155	ATPeV0C, ATP6L	V-type H+-transporting ATPase 16kDa proteolipid subunit	9	ko00190 Oxidative phosphorylation;ko04142 Lysosome;ko04145 Phagosome;ko04721 Synaptic vesicle cycle;ko04966 Collecting duct acid secretion;ko05110 Vibrio cholerae infection;ko05120 Epithelial cell signaling in Helicobacter pylori infection;ko05152 Tuberculosis;ko05323 Rheumatoid arthritis;
unigene1182961	445	0	0	0	0	8	13.59	0	0	0	0	0	0	0	0	0	0	0	0	K03283	HSPA1_8	heat shock 70kDa protein 1/8	12	ko03040 Spliceosome;ko04010 MAPK signaling pathway;ko04141 Protein processing in endoplasmic reticulum;ko04144 Endocytosis;ko04213 Longevity regulating pathway - multiple species;ko04612 Antigen processing and presentation;ko04915 Estrogen signaling pathway;ko05134 Legionellosis;ko05145 Toxoplasmosis;ko05162 Measles;ko05164 Influenza A;ko05169 Epstein-Barr virus infection;
unigene479382	743	7.98	7.07	46.58	43.5	3.37	3.43	0	0	0	0	0	0	0	0	0	0	8	82.19	K02151	ATPeV1F, ATP6S14	V-type H+-transporting ATPase subunit F	8	ko00190 Oxidative phosphorylation;ko04145 Phagosome;ko04150 mTOR signaling pathway;ko04721 Synaptic vesicle cycle;ko04966 Collecting duct acid secretion;ko05110 Vibrio cholerae infection;ko05120 Epithelial cell signaling in Helicobacter pylori infection;ko05323 Rheumatoid arthritis;
unigene724378	1590	80	33.14	91	39.72	59	28.05	0	0	5	301.98	0	0	0	0	3	13.29	0	0	K00889	PIP5K	1-phosphatidylinositol-4-phosphate 5-kinase	9	ko00562 Inositol phosphate metabolism;ko04011 MAPK signaling pathway - yeast;ko04070 Phosphatidylinositol signaling system;ko04072 Phospholipase D signaling pathway;ko04139 Mitophagy - yeast;ko04144 Endocytosis;ko04666 Fc gamma R-mediated phagocytosis;ko04810 Regulation of actin cytoskeleton;ko05231 Choline metabolism in cancer;
unigene626461	1123	184.2	108.05	104.93	64.84	178.12	119.91	0	0	0	0	0	0	0	0	7.02	44.03	11.1	75.45	K01365	CTSL	cathepsin L	8	ko04140 Autophagy - animal;ko04142 Lysosome;ko04145 Phagosome;ko04210 Apoptosis;ko04612 Antigen processing and presentation;ko05205 Proteoglycans in cancer;ko05323 Rheumatoid arthritis;ko05418 Fluid shear stress and atherosclerosis;
unigene846771	422	5	7.8	8	13.16	19	34.04	0	0	0	0	0	0	0	0	0	0	0	0	K00889	PIP5K	1-phosphatidylinositol-4-phosphate 5-kinase	9	ko00562 Inositol phosphate metabolism;ko04011 MAPK signaling pathway - yeast;ko04070 Phosphatidylinositol signaling system;ko04072 Phospholipase D signaling pathway;ko04139 Mitophagy - yeast;ko04144 Endocytosis;ko04666 Fc gamma R-mediated phagocytosis;ko04810 Regulation of actin cytoskeleton;ko05231 Choline metabolism in cancer;
unigene254901	468	0	0	0	0	0	0	10	2387.71	0	0	2	521.84	0	0	0	0	0	0	K01365	CTSL	cathepsin L	8	ko04140 Autophagy - animal;ko04142 Lysosome;ko04145 Phagosome;ko04210 Apoptosis;ko04612 Antigen processing and presentation;ko05205 Proteoglycans in cancer;ko05323 Rheumatoid arthritis;ko05418 Fluid shear stress and atherosclerosis;
unigene66527	331	0	0	0	0	0	0	0	0	0	0	0	0	1.84	31.97	0	0	0	0	K01365	CTSL	cathepsin L	8	ko04140 Autophagy - animal;ko04142 Lysosome;ko04145 Phagosome;ko04210 Apoptosis;ko04612 Antigen processing and presentation;ko05205 Proteoglycans in cancer;ko05323 Rheumatoid arthritis;ko05418 Fluid shear stress and atherosclerosis;
unigene1266580	1195	799.96	440.96	820.59	476.51	1057.9	669.26	0	0	0	0	1	102.19	0	0	60.76	358.12	58.61	374.39	K01365	CTSL	cathepsin L	8	ko04140 Autophagy - animal;ko04142 Lysosome;ko04145 Phagosome;ko04210 Apoptosis;ko04612 Antigen processing and presentation;ko05205 Proteoglycans in cancer;ko05323 Rheumatoid arthritis;ko05418 Fluid shear stress and atherosclerosis;
unigene186366	2076	2444.28	775.58	1998.28	667.95	1879.75	684.53	1.99	107.12	0	0	0	0	165.02	457.1	145.96	495.2	144.04	529.63	K03283	HSPA1_8	heat shock 70kDa protein 1/8	12	ko03040 Spliceosome;ko04010 MAPK signaling pathway;ko04141 Protein processing in endoplasmic reticulum;ko04144 Endocytosis;ko04213 Longevity regulating pathway - multiple species;ko04612 Antigen processing and presentation;ko04915 Estrogen signaling pathway;ko05134 Legionellosis;ko05145 Toxoplasmosis;ko05162 Measles;ko05164 Influenza A;ko05169 Epstein-Barr virus infection;
unigene691352	505	8	10.44	2	2.75	1	1.5	0	0	0	0	0	0	0	0	0	0	0	0	K02145	ATPeV1A, ATP6A	V-type H+-transporting ATPase subunit A	8	ko00190 Oxidative phosphorylation;ko04145 Phagosome;ko04150 mTOR signaling pathway;ko04721 Synaptic vesicle cycle;ko04966 Collecting duct acid secretion;ko05110 Vibrio cholerae infection;ko05120 Epithelial cell signaling in Helicobacter pylori infection;ko05323 Rheumatoid arthritis;
unigene1061705	1499	556	244.33	559	258.78	405	204.25	0	0	2	128.12	0	0	97	372.11	41	192.65	50	254.61	K10956	SEC61A	protein transport protein SEC61 subunit alpha	4	ko03060 Protein export;ko04141 Protein processing in endoplasmic reticulum;ko04145 Phagosome;ko05110 Vibrio cholerae infection;
unigene655701	1506	135	59.05	136	62.67	83	41.66	0	0	0	0	0	0	13	49.64	3	14.03	0	0	K00889	PIP5K	1-phosphatidylinositol-4-phosphate 5-kinase	9	ko00562 Inositol phosphate metabolism;ko04011 MAPK signaling pathway - yeast;ko04070 Phosphatidylinositol signaling system;ko04072 Phospholipase D signaling pathway;ko04139 Mitophagy - yeast;ko04144 Endocytosis;ko04666 Fc gamma R-mediated phagocytosis;ko04810 Regulation of actin cytoskeleton;ko05231 Choline metabolism in cancer;
unigene538121	1533	358	153.83	310	140.32	280	138.08	0	0	0	0	1	79.65	95	356.35	41	188.37	33	164.32	K01365	CTSL	cathepsin L	8	ko04140 Autophagy - animal;ko04142 Lysosome;ko04145 Phagosome;ko04210 Apoptosis;ko04612 Antigen processing and presentation;ko05205 Proteoglycans in cancer;ko05323 Rheumatoid arthritis;ko05418 Fluid shear stress and atherosclerosis;
unigene1046899	428	1	1.54	7	11.35	21	37.09	0	0	0	0	0	0	0	0	0	0	0	0	K00889	PIP5K	1-phosphatidylinositol-4-phosphate 5-kinase	9	ko00562 Inositol phosphate metabolism;ko04011 MAPK signaling pathway - yeast;ko04070 Phosphatidylinositol signaling system;ko04072 Phospholipase D signaling pathway;ko04139 Mitophagy - yeast;ko04144 Endocytosis;ko04666 Fc gamma R-mediated phagocytosis;ko04810 Regulation of actin cytoskeleton;ko05231 Choline metabolism in cancer;
unigene806956	1262	69	36.02	82	45.09	54	32.35	0	0	0	0	0	0	0	0	16	89.3	7	42.34	K00889	PIP5K	1-phosphatidylinositol-4-phosphate 5-kinase	9	ko00562 Inositol phosphate metabolism;ko04011 MAPK signaling pathway - yeast;ko04070 Phosphatidylinositol signaling system;ko04072 Phospholipase D signaling pathway;ko04139 Mitophagy - yeast;ko04144 Endocytosis;ko04666 Fc gamma R-mediated phagocytosis;ko04810 Regulation of actin cytoskeleton;ko05231 Choline metabolism in cancer;
unigene622398	558	154.97	182.94	128.37	159.64	143.66	194.63	0	0	0	0	1	218.84	36	370.99	21	265.07	10	136.8	K02155	ATPeV0C, ATP6L	V-type H+-transporting ATPase 16kDa proteolipid subunit	9	ko00190 Oxidative phosphorylation;ko04142 Lysosome;ko04145 Phagosome;ko04721 Synaptic vesicle cycle;ko04966 Collecting duct acid secretion;ko05110 Vibrio cholerae infection;ko05120 Epithelial cell signaling in Helicobacter pylori infection;ko05152 Tuberculosis;ko05323 Rheumatoid arthritis;
unigene836344	1369	1234	593.76	1127	571.26	1135	626.77	0	0	1	70.15	0	0	59	247.83	82	421.88	78	434.92	K05084	ERBB3, HER3	receptor tyrosine-protein kinase erbB-3	6	ko01521 EGFR tyrosine kinase inhibitor resistance;ko04012 ErbB signaling pathway;ko04020 Calcium signaling pathway;ko04144 Endocytosis;ko05205 Proteoglycans in cancer;ko05206 MicroRNAs in cancer;
unigene783545	866	243	184.84	247	197.92	162	141.42	1	129.04	0	0	0	0	37	245.69	16	130.13	20	176.29	K02150	ATPeV1E, ATP6E	V-type H+-transporting ATPase subunit E	8	ko00190 Oxidative phosphorylation;ko04145 Phagosome;ko04150 mTOR signaling pathway;ko04721 Synaptic vesicle cycle;ko04966 Collecting duct acid secretion;ko05110 Vibrio cholerae infection;ko05120 Epithelial cell signaling in Helicobacter pylori infection;ko05323 Rheumatoid arthritis;
unigene546545	1518	424	183.99	404	184.68	306	152.39	0	0	0	0	0	0	21	79.55	13	60.32	11	55.31	K00889	PIP5K	1-phosphatidylinositol-4-phosphate 5-kinase	9	ko00562 Inositol phosphate metabolism;ko04011 MAPK signaling pathway - yeast;ko04070 Phosphatidylinositol signaling system;ko04072 Phospholipase D signaling pathway;ko04139 Mitophagy - yeast;ko04144 Endocytosis;ko04666 Fc gamma R-mediated phagocytosis;ko04810 Regulation of actin cytoskeleton;ko05231 Choline metabolism in cancer;
unigene884469	899	253	185.38	302	233.11	222	186.69	2	248.6	0	0	0	0	39	249.46	45	352.56	39	331.15	K00889	PIP5K	1-phosphatidylinositol-4-phosphate 5-kinase	9	ko00562 Inositol phosphate metabolism;ko04011 MAPK signaling pathway - yeast;ko04070 Phosphatidylinositol signaling system;ko04072 Phospholipase D signaling pathway;ko04139 Mitophagy - yeast;ko04144 Endocytosis;ko04666 Fc gamma R-mediated phagocytosis;ko04810 Regulation of actin cytoskeleton;ko05231 Choline metabolism in cancer;
unigene277039	356	0	0	0	0	0	0	0	0	4	1078.98	2	686.02	0	0	0	0	0	0	K10413	DYNC1H	dynein heavy chain 1, cytosolic	3	ko04145 Phagosome;ko04962 Vasopressin-regulated water reabsorption;ko05132 Salmonella infection;
unigene532407	323	9	18.35	0	0	1	2.34	0	0	0	0	0	0	0	0	0	0	0	0	K00889	PIP5K	1-phosphatidylinositol-4-phosphate 5-kinase	9	ko00562 Inositol phosphate metabolism;ko04011 MAPK signaling pathway - yeast;ko04070 Phosphatidylinositol signaling system;ko04072 Phospholipase D signaling pathway;ko04139 Mitophagy - yeast;ko04144 Endocytosis;ko04666 Fc gamma R-mediated phagocytosis;ko04810 Regulation of actin cytoskeleton;ko05231 Choline metabolism in cancer;
unigene33297	1107	68	40.46	53	33.22	40	27.32	0	0	0	0	0	0	0	0	23	146.34	6	41.37	K00889	PIP5K	1-phosphatidylinositol-4-phosphate 5-kinase	9	ko00562 Inositol phosphate metabolism;ko04011 MAPK signaling pathway - yeast;ko04070 Phosphatidylinositol signaling system;ko04072 Phospholipase D signaling pathway;ko04139 Mitophagy - yeast;ko04144 Endocytosis;ko04666 Fc gamma R-mediated phagocytosis;ko04810 Regulation of actin cytoskeleton;ko05231 Choline metabolism in cancer;
unigene1177962	2670	232	57.24	242	62.9	209	59.18	0	0	0	0	0	0	35	75.38	29	76.5	12	34.31	K00889	PIP5K	1-phosphatidylinositol-4-phosphate 5-kinase	9	ko00562 Inositol phosphate metabolism;ko04011 MAPK signaling pathway - yeast;ko04070 Phosphatidylinositol signaling system;ko04072 Phospholipase D signaling pathway;ko04139 Mitophagy - yeast;ko04144 Endocytosis;ko04666 Fc gamma R-mediated phagocytosis;ko04810 Regulation of actin cytoskeleton;ko05231 Choline metabolism in cancer;
unigene692292	1167	78	44.03	75	44.6	93	60.25	0	0	0	0	0	0	14	68.99	2	12.07	0	0	K01365	CTSL	cathepsin L	8	ko04140 Autophagy - animal;ko04142 Lysosome;ko04145 Phagosome;ko04210 Apoptosis;ko04612 Antigen processing and presentation;ko05205 Proteoglycans in cancer;ko05323 Rheumatoid arthritis;ko05418 Fluid shear stress and atherosclerosis;
unigene950383	1082	146	88.88	92	59	111.94	78.21	0	0	0	0	0	0	58	308.25	4	26.04	5	35.27	K00889	PIP5K	1-phosphatidylinositol-4-phosphate 5-kinase	9	ko00562 Inositol phosphate metabolism;ko04011 MAPK signaling pathway - yeast;ko04070 Phosphatidylinositol signaling system;ko04072 Phospholipase D signaling pathway;ko04139 Mitophagy - yeast;ko04144 Endocytosis;ko04666 Fc gamma R-mediated phagocytosis;ko04810 Regulation of actin cytoskeleton;ko05231 Choline metabolism in cancer;
unigene791316	1470	3.06	1.37	36.17	17.07	15.93	8.19	0	0	0	0	0	0	0	0	0	0	0	0	K00889	PIP5K	1-phosphatidylinositol-4-phosphate 5-kinase	9	ko00562 Inositol phosphate metabolism;ko04011 MAPK signaling pathway - yeast;ko04070 Phosphatidylinositol signaling system;ko04072 Phospholipase D signaling pathway;ko04139 Mitophagy - yeast;ko04144 Endocytosis;ko04666 Fc gamma R-mediated phagocytosis;ko04810 Regulation of actin cytoskeleton;ko05231 Choline metabolism in cancer;
unigene807099	1012	519	337.82	604	414.16	605	451.95	0	0	0	0	0	0	26	147.74	36	250.55	22	165.94	K01365	CTSL	cathepsin L	8	ko04140 Autophagy - animal;ko04142 Lysosome;ko04145 Phagosome;ko04210 Apoptosis;ko04612 Antigen processing and presentation;ko05205 Proteoglycans in cancer;ko05323 Rheumatoid arthritis;ko05418 Fluid shear stress and atherosclerosis;
unigene485747	1112	2670	1581.64	2563	1599.41	2562	1741.77	0	0	1	86.36	0	0	108	558.49	226	1431.47	121	830.61	K01365	CTSL	cathepsin L	8	ko04140 Autophagy - animal;ko04142 Lysosome;ko04145 Phagosome;ko04210 Apoptosis;ko04612 Antigen processing and presentation;ko05205 Proteoglycans in cancer;ko05323 Rheumatoid arthritis;ko05418 Fluid shear stress and atherosclerosis;
unigene359485	371	0	0	0	0	0	0	0	0	0	0	4	1316.56	0	0	0	0	0	0	K02146	ATPeV0D, ATP6D	V-type H+-transporting ATPase subunit d	10	ko00190 Oxidative phosphorylation;ko04142 Lysosome;ko04145 Phagosome;ko04721 Synaptic vesicle cycle;ko04966 Collecting duct acid secretion;ko05110 Vibrio cholerae infection;ko05120 Epithelial cell signaling in Helicobacter pylori infection;ko05152 Tuberculosis;ko05203 Viral carcinogenesis;ko05323 Rheumatoid arthritis;
unigene566367	1282	246	126.4	234	126.66	181	106.74	0	0	0	0	0	0	72	322.96	25	137.35	33	196.49	K12492	ARFGAP1	ADP-ribosylation factor GTPase-activating protein 1	1	ko04144 Endocytosis;
unigene898347	1381	29286.2	13969.2	24608.7	12365.5	26542.5	14530	0	0	17	1182.11	14	1237.91	1380.61	5748.78	2089.33	10655.9	1155.21	6385.32	K05692	ACTB_G1	actin beta/gamma 1	26	ko04015 Rap1 signaling pathway;ko04145 Phagosome;ko04210 Apoptosis;ko04390 Hippo signaling pathway;ko04391 Hippo signaling pathway - fly;ko04510 Focal adhesion;ko04520 Adherens junction;ko04530 Tight junction;ko04611 Platelet activation;ko04670 Leukocyte transendothelial migration;ko04745 Phototransduction - fly;ko04810 Regulation of actin cytoskeleton;ko04919 Thyroid hormone signaling pathway;ko…
unigene529444	1613	183.97	75.13	178.77	76.91	121.5	56.95	0	0	0	0	0	0	8	28.52	7	30.57	21	99.38	K12471	EPN	epsin	1	ko04144 Endocytosis;
unigene1012858	341	0	0	0	0	3	6.65	0	0	0	0	0	0	0	0	0	0	0	0	K02147	ATPeV1B, ATP6B	V-type H+-transporting ATPase subunit B	8	ko00190 Oxidative phosphorylation;ko04145 Phagosome;ko04150 mTOR signaling pathway;ko04721 Synaptic vesicle cycle;ko04966 Collecting duct acid secretion;ko05110 Vibrio cholerae infection;ko05120 Epithelial cell signaling in Helicobacter pylori infection;ko05323 Rheumatoid arthritis;
unigene738183	1163	2244	1271	1882	1122.93	2183	1419.03	0	0	0	0	0	0	41	202.72	117	708.57	57	374.12	K01365	CTSL	cathepsin L	8	ko04140 Autophagy - animal;ko04142 Lysosome;ko04145 Phagosome;ko04210 Apoptosis;ko04612 Antigen processing and presentation;ko05205 Proteoglycans in cancer;ko05323 Rheumatoid arthritis;ko05418 Fluid shear stress and atherosclerosis;
unigene14103	997	11	7.27	9	6.26	15	11.37	0	0	0	0	0	0	0	0	0	0	7	53.59	K00889	PIP5K	1-phosphatidylinositol-4-phosphate 5-kinase	9	ko00562 Inositol phosphate metabolism;ko04011 MAPK signaling pathway - yeast;ko04070 Phosphatidylinositol signaling system;ko04072 Phospholipase D signaling pathway;ko04139 Mitophagy - yeast;ko04144 Endocytosis;ko04666 Fc gamma R-mediated phagocytosis;ko04810 Regulation of actin cytoskeleton;ko05231 Choline metabolism in cancer;
unigene815750	663	10	9.94	9	9.42	12	13.68	0	0	0	0	0	0	0	0	0	0	0	0	K00889	PIP5K	1-phosphatidylinositol-4-phosphate 5-kinase	9	ko00562 Inositol phosphate metabolism;ko04011 MAPK signaling pathway - yeast;ko04070 Phosphatidylinositol signaling system;ko04072 Phospholipase D signaling pathway;ko04139 Mitophagy - yeast;ko04144 Endocytosis;ko04666 Fc gamma R-mediated phagocytosis;ko04810 Regulation of actin cytoskeleton;ko05231 Choline metabolism in cancer;
unigene1381326	1243	17530.7	9290.28	16803.5	9380.9	18434.2	11211.6	1	89.9	3	231.77	4	392.96	883.31	4086.39	1016.02	5757.17	793.02	4870	K01365	CTSL	cathepsin L	8	ko04140 Autophagy - animal;ko04142 Lysosome;ko04145 Phagosome;ko04210 Apoptosis;ko04612 Antigen processing and presentation;ko05205 Proteoglycans in cancer;ko05323 Rheumatoid arthritis;ko05418 Fluid shear stress and atherosclerosis;
unigene474108	1061	48	29.8	44	28.78	13	9.26	0	0	0	0	0	0	6	32.52	6	39.83	8	57.56	K00889	PIP5K	1-phosphatidylinositol-4-phosphate 5-kinase	9	ko00562 Inositol phosphate metabolism;ko04011 MAPK signaling pathway - yeast;ko04070 Phosphatidylinositol signaling system;ko04072 Phospholipase D signaling pathway;ko04139 Mitophagy - yeast;ko04144 Endocytosis;ko04666 Fc gamma R-mediated phagocytosis;ko04810 Regulation of actin cytoskeleton;ko05231 Choline metabolism in cancer;
unigene1155953	492	70	93.72	100	141.04	72	110.63	0	0	0	0	0	0	0	0	11	157.47	10	155.15	K02151	ATPeV1F, ATP6S14	V-type H+-transporting ATPase subunit F	8	ko00190 Oxidative phosphorylation;ko04145 Phagosome;ko04150 mTOR signaling pathway;ko04721 Synaptic vesicle cycle;ko04966 Collecting duct acid secretion;ko05110 Vibrio cholerae infection;ko05120 Epithelial cell signaling in Helicobacter pylori infection;ko05323 Rheumatoid arthritis;
unigene961091	651	93.6	94.71	67.81	72.28	71.45	82.97	0	0	0	0	0	0	18	159	6.98	75.52	17.05	199.92	K07891	RAB22	Ras-related protein Rab-22	1	ko04144 Endocytosis;
unigene699254	391	6	10.11	0	0	0	0	0	0	0	0	0	0	0	0	0	0	0	0	K02147	ATPeV1B, ATP6B	V-type H+-transporting ATPase subunit B	8	ko00190 Oxidative phosphorylation;ko04145 Phagosome;ko04150 mTOR signaling pathway;ko04721 Synaptic vesicle cycle;ko04966 Collecting duct acid secretion;ko05110 Vibrio cholerae infection;ko05120 Epithelial cell signaling in Helicobacter pylori infection;ko05323 Rheumatoid arthritis;
unigene783124	1064	632.39	391.51	629.79	410.74	521.81	370.76	0	0	0	0	0	0	165	891.74	102.27	676.99	71.7	514.39	K02149	ATPeV1D, ATP6M	V-type H+-transporting ATPase subunit D	8	ko00190 Oxidative phosphorylation;ko04145 Phagosome;ko04150 mTOR signaling pathway;ko04721 Synaptic vesicle cycle;ko04966 Collecting duct acid secretion;ko05110 Vibrio cholerae infection;ko05120 Epithelial cell signaling in Helicobacter pylori infection;ko05323 Rheumatoid arthritis;
unigene131985	362	23.11	42.05	29.55	56.65	31.39	65.55	0	0	0	0	0	0	8	127.08	9	175.11	0	0	K12189	VPS25, EAP20	ESCRT-II complex subunit VPS25	1	ko04144 Endocytosis;
unigene1261516	1376	74	35.43	69	34.8	82	45.05	0	0	0	0	0	0	2	8.36	8	40.95	9	49.93	K00889	PIP5K	1-phosphatidylinositol-4-phosphate 5-kinase	9	ko00562 Inositol phosphate metabolism;ko04011 MAPK signaling pathway - yeast;ko04070 Phosphatidylinositol signaling system;ko04072 Phospholipase D signaling pathway;ko04139 Mitophagy - yeast;ko04144 Endocytosis;ko04666 Fc gamma R-mediated phagocytosis;ko04810 Regulation of actin cytoskeleton;ko05231 Choline metabolism in cancer;
unigene754794	828	1625	1292.78	1600	1340.92	1433	1308.38	1	134.96	0	0	0	0	167	1159.8	120	1020.77	130	1198.47	K07937	ARF1	ADP-ribosylation factor 1	4	ko04072 Phospholipase D signaling pathway;ko04144 Endocytosis;ko05110 Vibrio cholerae infection;ko05134 Legionellosis;
unigene1059823	709	48.69	45.24	20.57	20.13	33.65	35.88	0	0	0	0	0	0	0	0	1.19	11.82	0	0	K05756	ARPC3	actin related protein 2/3 complex, subunit 3	7	ko04144 Endocytosis;ko04666 Fc gamma R-mediated phagocytosis;ko04810 Regulation of actin cytoskeleton;ko05100 Bacterial invasion of epithelial cells;ko05130 Pathogenic Escherichia coli infection;ko05131 Shigellosis;ko05132 Salmonella infection;
unigene1277711	1129	125	72.93	99	60.85	91	60.93	0	0	0	0	0	0	0	0	0	0	14	94.66	K00889	PIP5K	1-phosphatidylinositol-4-phosphate 5-kinase	9	ko00562 Inositol phosphate metabolism;ko04011 MAPK signaling pathway - yeast;ko04070 Phosphatidylinositol signaling system;ko04072 Phospholipase D signaling pathway;ko04139 Mitophagy - yeast;ko04144 Endocytosis;ko04666 Fc gamma R-mediated phagocytosis;ko04810 Regulation of actin cytoskeleton;ko05231 Choline metabolism in cancer;
unigene1176442	1003	49	32.18	51	35.28	58	43.72	0	0	0	0	0	0	10	57.33	2	14.04	0	0	K01365	CTSL	cathepsin L	8	ko04140 Autophagy - animal;ko04142 Lysosome;ko04145 Phagosome;ko04210 Apoptosis;ko04612 Antigen processing and presentation;ko05205 Proteoglycans in cancer;ko05323 Rheumatoid arthritis;ko05418 Fluid shear stress and atherosclerosis;
unigene767946	553	6	7.15	21	26.35	2	2.73	0	0	0	0	0	0	0	0	1	12.74	0	0	K00889	PIP5K	1-phosphatidylinositol-4-phosphate 5-kinase	9	ko00562 Inositol phosphate metabolism;ko04011 MAPK signaling pathway - yeast;ko04070 Phosphatidylinositol signaling system;ko04072 Phospholipase D signaling pathway;ko04139 Mitophagy - yeast;ko04144 Endocytosis;ko04666 Fc gamma R-mediated phagocytosis;ko04810 Regulation of actin cytoskeleton;ko05231 Choline metabolism in cancer;
unigene906882	567	9	10.46	26	31.82	7	9.33	0	0	0	0	0	0	0	0	7	86.95	0	0	K11981	RNF41, NRDP1	E3 ubiquitin-protein ligase NRDP1	1	ko04144 Endocytosis;
unigene1156364	675	74	72.22	66	67.85	44	49.28	0	0	0	0	0	0	0	0	8	83.48	5	56.54	K11981	RNF41, NRDP1	E3 ubiquitin-protein ligase NRDP1	1	ko04144 Endocytosis;
unigene597486	4096	416	66.9	347	58.79	377	69.58	0	0	0	0	0	0	13	18.25	29	49.87	33	61.5	K12472	EPS15	epidermal growth factor receptor substrate 15	1	ko04144 Endocytosis;
unigene1346765	1423	55	25.46	45	21.94	27	14.34	0	0	0	0	0	0	0	0	0	0	1	5.36	K01365	CTSL	cathepsin L	8	ko04140 Autophagy - animal;ko04142 Lysosome;ko04145 Phagosome;ko04210 Apoptosis;ko04612 Antigen processing and presentation;ko05205 Proteoglycans in cancer;ko05323 Rheumatoid arthritis;ko05418 Fluid shear stress and atherosclerosis;
unigene1251192	726	34	30.85	24	22.94	22	22.91	0	0	0	0	0	0	11	87.13	4	38.81	0	0	K00889	PIP5K	1-phosphatidylinositol-4-phosphate 5-kinase	9	ko00562 Inositol phosphate metabolism;ko04011 MAPK signaling pathway - yeast;ko04070 Phosphatidylinositol signaling system;ko04072 Phospholipase D signaling pathway;ko04139 Mitophagy - yeast;ko04144 Endocytosis;ko04666 Fc gamma R-mediated phagocytosis;ko04810 Regulation of actin cytoskeleton;ko05231 Choline metabolism in cancer;
unigene1270099	834	54.1	42.73	91.39	76.04	36	32.63	0	0	1	115.14	0	0	21	144.79	1	8.45	5	45.76	K02147	ATPeV1B, ATP6B	V-type H+-transporting ATPase subunit B	8	ko00190 Oxidative phosphorylation;ko04145 Phagosome;ko04150 mTOR signaling pathway;ko04721 Synaptic vesicle cycle;ko04966 Collecting duct acid secretion;ko05110 Vibrio cholerae infection;ko05120 Epithelial cell signaling in Helicobacter pylori infection;ko05323 Rheumatoid arthritis;
unigene829905	1283	48.76	25.03	104.67	56.61	92.38	54.43	0	0	0	0	0	0	0	0	3.88	21.3	7	41.65	K00889	PIP5K	1-phosphatidylinositol-4-phosphate 5-kinase	9	ko00562 Inositol phosphate metabolism;ko04011 MAPK signaling pathway - yeast;ko04070 Phosphatidylinositol signaling system;ko04072 Phospholipase D signaling pathway;ko04139 Mitophagy - yeast;ko04144 Endocytosis;ko04666 Fc gamma R-mediated phagocytosis;ko04810 Regulation of actin cytoskeleton;ko05231 Choline metabolism in cancer;
unigene919070	457	72	103.78	54	82	35	57.9	0	0	0	0	0	0	10	125.83	3	46.24	2	33.41	K02152	ATPeV1G, ATP6G	V-type H+-transporting ATPase subunit G	8	ko00190 Oxidative phosphorylation;ko04145 Phagosome;ko04150 mTOR signaling pathway;ko04721 Synaptic vesicle cycle;ko04966 Collecting duct acid secretion;ko05110 Vibrio cholerae infection;ko05120 Epithelial cell signaling in Helicobacter pylori infection;ko05323 Rheumatoid arthritis;
unigene71693	631	855.86	893.46	1024.66	1126.85	656.47	786.51	0	0	0	0	0	0	168.61	1536.57	10.51	117.31	77.51	937.66	K02155	ATPeV0C, ATP6L	V-type H+-transporting ATPase 16kDa proteolipid subunit	9	ko00190 Oxidative phosphorylation;ko04142 Lysosome;ko04145 Phagosome;ko04721 Synaptic vesicle cycle;ko04966 Collecting duct acid secretion;ko05110 Vibrio cholerae infection;ko05120 Epithelial cell signaling in Helicobacter pylori infection;ko05152 Tuberculosis;ko05323 Rheumatoid arthritis;
unigene1027933	437	6.98	10.52	6	9.53	14.98	25.91	0	0	0	0	0	0	0	0	0	0	0	0	K01365	CTSL	cathepsin L	8	ko04140 Autophagy - animal;ko04142 Lysosome;ko04145 Phagosome;ko04210 Apoptosis;ko04612 Antigen processing and presentation;ko05205 Proteoglycans in cancer;ko05323 Rheumatoid arthritis;ko05418 Fluid shear stress and atherosclerosis;
unigene481075	332	3	5.95	0	0	3	6.83	0	0	0	0	0	0	0	0	0	0	0	0	K04371	MAPK1_3	mitogen-activated protein kinase 1/3	97	ko01521 EGFR tyrosine kinase inhibitor resistance;ko01522 Endocrine resistance;ko01524 Platinum drug resistance;ko04010 MAPK signaling pathway;ko04011 MAPK signaling pathway - yeast;ko04012 ErbB signaling pathway;ko04013 MAPK signaling pathway - fly;ko04014 Ras signaling pathway;ko04015 Rap1 signaling pathway;ko04022 cGMP-PKG signaling pathway;ko04024 cAMP signaling pathway;ko04062 Chemokine sign…
unigene1290288	1838	279.72	100.25	165.72	62.57	172.37	70.9	0	0	0	0	0	0	22.19	69.42	19.71	75.53	5.3	22.01	K00889	PIP5K	1-phosphatidylinositol-4-phosphate 5-kinase	9	ko00562 Inositol phosphate metabolism;ko04011 MAPK signaling pathway - yeast;ko04070 Phosphatidylinositol signaling system;ko04072 Phospholipase D signaling pathway;ko04139 Mitophagy - yeast;ko04144 Endocytosis;ko04666 Fc gamma R-mediated phagocytosis;ko04810 Regulation of actin cytoskeleton;ko05231 Choline metabolism in cancer;
unigene799529	1976	4872	1624.13	4119	1446.5	4619	1767.17	4	226.2	5	242.99	0	0	938	2729.7	589	2099.45	494	1908.34	K01365	CTSL	cathepsin L	8	ko04140 Autophagy - animal;ko04142 Lysosome;ko04145 Phagosome;ko04210 Apoptosis;ko04612 Antigen processing and presentation;ko05205 Proteoglycans in cancer;ko05323 Rheumatoid arthritis;ko05418 Fluid shear stress and atherosclerosis;
unigene957626	1368	0	0	30.82	15.63	24.57	13.58	0	0	0	0	0	0	12.24	51.45	0	0	7.18	40.06	K17917	SNX1_2	sorting nexin-1/2	1	ko04144 Endocytosis;
unigene1029718	1590	139	57.59	60.99	26.62	111	52.78	0	0	0	0	0	0	5	18.08	7	31.01	1	4.8	K04409	PAK1	p21-activated kinase 1	16	ko04010 MAPK signaling pathway;ko04011 MAPK signaling pathway - yeast;ko04012 ErbB signaling pathway;ko04014 Ras signaling pathway;ko04024 cAMP signaling pathway;ko04062 Chemokine signaling pathway;ko04360 Axon guidance;ko04392 Hippo signaling pathway -multiple species;ko04510 Focal adhesion;ko04650 Natural killer cell mediated cytotoxicity;ko04660 T cell receptor signaling pathway;ko04666 Fc gam…
unigene1280985	1153	81	46.28	34	20.46	23	15.08	0	0	0	0	0	0	2	9.97	19	116.07	5	33.1	K12492	ARFGAP1	ADP-ribosylation factor GTPase-activating protein 1	1	ko04144 Endocytosis;
unigene1031263	672	348	341.12	306	315.99	260	292.5	0	0	0	0	0	0	16	136.91	17	178.18	11	124.95	K07937	ARF1	ADP-ribosylation factor 1	4	ko04072 Phospholipase D signaling pathway;ko04144 Endocytosis;ko05110 Vibrio cholerae infection;ko05134 Legionellosis;
unigene941375	616	7	7.49	6	6.76	11	13.5	0	0	0	0	0	0	0	0	0	0	0	0	K11981	RNF41, NRDP1	E3 ubiquitin-protein ligase NRDP1	1	ko04144 Endocytosis;
unigene1371760	1493	43	18.97	30	13.94	38	19.24	0	0	0	0	0	0	16	61.63	0	0	8	40.9	K00889	PIP5K	1-phosphatidylinositol-4-phosphate 5-kinase	9	ko00562 Inositol phosphate metabolism;ko04011 MAPK signaling pathway - yeast;ko04070 Phosphatidylinositol signaling system;ko04072 Phospholipase D signaling pathway;ko04139 Mitophagy - yeast;ko04144 Endocytosis;ko04666 Fc gamma R-mediated phagocytosis;ko04810 Regulation of actin cytoskeleton;ko05231 Choline metabolism in cancer;
unigene712884	753	72	62.99	74	68.19	32	32.13	0	0	0	0	0	0	21	160.37	0	0	4	40.55	K12195	CHMP6, VPS20	charged multivesicular body protein 6	1	ko04144 Endocytosis;
unigene57392	1025	21.27	13.67	24.01	16.25	14.88	10.97	0	0	0	0	0	0	0	0	0	0	0	0	K01365	CTSL	cathepsin L	8	ko04140 Autophagy - animal;ko04142 Lysosome;ko04145 Phagosome;ko04210 Apoptosis;ko04612 Antigen processing and presentation;ko05205 Proteoglycans in cancer;ko05323 Rheumatoid arthritis;ko05418 Fluid shear stress and atherosclerosis;
unigene892414	430	0	0	4	6.46	5	8.79	0	0	0	0	0	0	0	0	0	0	0	0	K10364	CAPZA	capping protein (actin filament) muscle Z-line, alpha	1	ko04144 Endocytosis;
unigene779132	467	0	0	4	5.94	0	0	0	0	0	0	0	0	0	0	0	0	0	0	K00889	PIP5K	1-phosphatidylinositol-4-phosphate 5-kinase	9	ko00562 Inositol phosphate metabolism;ko04011 MAPK signaling pathway - yeast;ko04070 Phosphatidylinositol signaling system;ko04072 Phospholipase D signaling pathway;ko04139 Mitophagy - yeast;ko04144 Endocytosis;ko04666 Fc gamma R-mediated phagocytosis;ko04810 Regulation of actin cytoskeleton;ko05231 Choline metabolism in cancer;
unigene1057769	1042	120	75.86	124	82.58	119	86.34	0	0	0	0	0	0	0	0	6	40.56	0	0	K01365	CTSL	cathepsin L	8	ko04140 Autophagy - animal;ko04142 Lysosome;ko04145 Phagosome;ko04210 Apoptosis;ko04612 Antigen processing and presentation;ko05205 Proteoglycans in cancer;ko05323 Rheumatoid arthritis;ko05418 Fluid shear stress and atherosclerosis;
unigene18089	1149	4	2.29	2	1.21	12	7.9	49	4765.45	69	5766.74	33	3507.11	33	165.16	19	116.47	34	225.88	K01365	CTSL	cathepsin L	8	ko04140 Autophagy - animal;ko04142 Lysosome;ko04145 Phagosome;ko04210 Apoptosis;ko04612 Antigen processing and presentation;ko05205 Proteoglycans in cancer;ko05323 Rheumatoid arthritis;ko05418 Fluid shear stress and atherosclerosis;
unigene770540	1081	322	196.21	300	192.58	318	222.39	0	0	0	0	0	0	35	186.18	42	273.65	60	423.68	K10364	CAPZA	capping protein (actin filament) muscle Z-line, alpha	1	ko04144 Endocytosis;
unigene1279477	569	7	8.1	6	7.32	1	1.33	0	0	0	0	0	0	0	0	0	0	0	0	K00889	PIP5K	1-phosphatidylinositol-4-phosphate 5-kinase	9	ko00562 Inositol phosphate metabolism;ko04011 MAPK signaling pathway - yeast;ko04070 Phosphatidylinositol signaling system;ko04072 Phospholipase D signaling pathway;ko04139 Mitophagy - yeast;ko04144 Endocytosis;ko04666 Fc gamma R-mediated phagocytosis;ko04810 Regulation of actin cytoskeleton;ko05231 Choline metabolism in cancer;
unigene1274068	1336	323	159.26	387	201.01	249	140.9	1	83.64	1	71.88	0	0	61	262.56	32	168.7	34	194.26	K05757	ARPC1A_B	actin related protein 2/3 complex, subunit 1A/1B	7	ko04144 Endocytosis;ko04666 Fc gamma R-mediated phagocytosis;ko04810 Regulation of actin cytoskeleton;ko05100 Bacterial invasion of epithelial cells;ko05130 Pathogenic Escherichia coli infection;ko05131 Shigellosis;ko05132 Salmonella infection;
unigene1112466	627	125	131.32	132	146.09	109	131.42	0	0	0	0	0	0	15	137.57	10	112.33	4	48.7	K12197	CHMP1, VPS46, DID2	charged multivesicular body protein 1	1	ko04144 Endocytosis;
unigene81707	624	163.31	172.4	214.43	238.46	144.35	174.88	0	0	0	0	0	0	24	221.17	44.81	505.79	24.99	305.7	K05756	ARPC3	actin related protein 2/3 complex, subunit 3	7	ko04144 Endocytosis;ko04666 Fc gamma R-mediated phagocytosis;ko04810 Regulation of actin cytoskeleton;ko05100 Bacterial invasion of epithelial cells;ko05130 Pathogenic Escherichia coli infection;ko05131 Shigellosis;ko05132 Salmonella infection;
unigene550128	1011	248	161.59	236	161.99	303	226.57	0	0	0	0	0	0	13	73.94	16	111.47	14	105.7	K01365	CTSL	cathepsin L	8	ko04140 Autophagy - animal;ko04142 Lysosome;ko04145 Phagosome;ko04210 Apoptosis;ko04612 Antigen processing and presentation;ko05205 Proteoglycans in cancer;ko05323 Rheumatoid arthritis;ko05418 Fluid shear stress and atherosclerosis;
unigene782283	684	47	45.26	55	55.8	61	67.42	0	0	0	0	0	0	0	0	0	0	5	55.8	K07937	ARF1	ADP-ribosylation factor 1	4	ko04072 Phospholipase D signaling pathway;ko04144 Endocytosis;ko05110 Vibrio cholerae infection;ko05134 Legionellosis;
unigene486077	501	13	17.09	0	0	0	0	0	0	0	0	0	0	0	0	0	0	0	0	K00889	PIP5K	1-phosphatidylinositol-4-phosphate 5-kinase	9	ko00562 Inositol phosphate metabolism;ko04011 MAPK signaling pathway - yeast;ko04070 Phosphatidylinositol signaling system;ko04072 Phospholipase D signaling pathway;ko04139 Mitophagy - yeast;ko04144 Endocytosis;ko04666 Fc gamma R-mediated phagocytosis;ko04810 Regulation of actin cytoskeleton;ko05231 Choline metabolism in cancer;
unigene1126303	332	0	0	1	2.09	4	9.11	0	0	0	0	0	0	0	0	0	0	0	0	K04371	MAPK1_3	mitogen-activated protein kinase 1/3	97	ko01521 EGFR tyrosine kinase inhibitor resistance;ko01522 Endocrine resistance;ko01524 Platinum drug resistance;ko04010 MAPK signaling pathway;ko04011 MAPK signaling pathway - yeast;ko04012 ErbB signaling pathway;ko04013 MAPK signaling pathway - fly;ko04014 Ras signaling pathway;ko04015 Rap1 signaling pathway;ko04022 cGMP-PKG signaling pathway;ko04024 cAMP signaling pathway;ko04062 Chemokine sign…
unigene76288	585	1157.95	1303.87	1210.46	1435.85	1037.94	1341.32	0	0	0	0	2	417.47	157.53	1548.48	133.13	1602.87	175.21	2286.22	K02155	ATPeV0C, ATP6L	V-type H+-transporting ATPase 16kDa proteolipid subunit	9	ko00190 Oxidative phosphorylation;ko04142 Lysosome;ko04145 Phagosome;ko04721 Synaptic vesicle cycle;ko04966 Collecting duct acid secretion;ko05110 Vibrio cholerae infection;ko05120 Epithelial cell signaling in Helicobacter pylori infection;ko05152 Tuberculosis;ko05323 Rheumatoid arthritis;
unigene157406	330	0	0	0	0	0	0	0	0	0	0	0	0	0	0	0	0	0	0	K07937	ARF1	ADP-ribosylation factor 1	4	ko04072 Phospholipase D signaling pathway;ko04144 Endocytosis;ko05110 Vibrio cholerae infection;ko05134 Legionellosis;
unigene193740	783	15.8	13.29	44.07	39.06	60.88	58.78	0	0	0	0	0	0	0	0	4.98	44.8	6.9	67.27	K01365	CTSL	cathepsin L	8	ko04140 Autophagy - animal;ko04142 Lysosome;ko04145 Phagosome;ko04210 Apoptosis;ko04612 Antigen processing and presentation;ko05205 Proteoglycans in cancer;ko05323 Rheumatoid arthritis;ko05418 Fluid shear stress and atherosclerosis;
unigene189259	824	27.24	21.78	4.8	4.04	4.13	3.79	0	0	0	0	0	0	0	0	0	0	17.84	165.27	K18464	RTSC, SPG8	WASH complex subunit strumpellin	1	ko04144 Endocytosis;
unigene45001	1608	2741.8	1123.19	2933.26	1265.84	2134.55	1003.55	3	208.48	0	0	0	0	287.62	1028.56	198.67	870.21	127.77	606.54	K05692	ACTB_G1	actin beta/gamma 1	26	ko04015 Rap1 signaling pathway;ko04145 Phagosome;ko04210 Apoptosis;ko04390 Hippo signaling pathway;ko04391 Hippo signaling pathway - fly;ko04510 Focal adhesion;ko04520 Adherens junction;ko04530 Tight junction;ko04611 Platelet activation;ko04670 Leukocyte transendothelial migration;ko04745 Phototransduction - fly;ko04810 Regulation of actin cytoskeleton;ko04919 Thyroid hormone signaling pathway;ko…
unigene811205	946	27	18.8	55	40.34	28	22.38	0	0	0	0	0	0	6	36.47	3	22.34	0	0	K00889	PIP5K	1-phosphatidylinositol-4-phosphate 5-kinase	9	ko00562 Inositol phosphate metabolism;ko04011 MAPK signaling pathway - yeast;ko04070 Phosphatidylinositol signaling system;ko04072 Phospholipase D signaling pathway;ko04139 Mitophagy - yeast;ko04144 Endocytosis;ko04666 Fc gamma R-mediated phagocytosis;ko04810 Regulation of actin cytoskeleton;ko05231 Choline metabolism in cancer;
unigene1332510	1004	15.98	10.48	21	14.51	1.08	0.81	0	0	0	0	0	0	10	57.27	0	0	3	22.81	K00889	PIP5K	1-phosphatidylinositol-4-phosphate 5-kinase	9	ko00562 Inositol phosphate metabolism;ko04011 MAPK signaling pathway - yeast;ko04070 Phosphatidylinositol signaling system;ko04072 Phospholipase D signaling pathway;ko04139 Mitophagy - yeast;ko04144 Endocytosis;ko04666 Fc gamma R-mediated phagocytosis;ko04810 Regulation of actin cytoskeleton;ko05231 Choline metabolism in cancer;
unigene1337770	1120	780	458.75	834	516.73	714	481.94	1	99.77	0	0	0	0	88	451.82	31	194.95	47	320.33	K01365	CTSL	cathepsin L	8	ko04140 Autophagy - animal;ko04142 Lysosome;ko04145 Phagosome;ko04210 Apoptosis;ko04612 Antigen processing and presentation;ko05205 Proteoglycans in cancer;ko05323 Rheumatoid arthritis;ko05418 Fluid shear stress and atherosclerosis;
unigene1382725	1311	37.74	18.96	37.58	19.89	9.93	5.73	0	0	0	0	0	0	14	61.41	0	0	0	0	K00889	PIP5K	1-phosphatidylinositol-4-phosphate 5-kinase	9	ko00562 Inositol phosphate metabolism;ko04011 MAPK signaling pathway - yeast;ko04070 Phosphatidylinositol signaling system;ko04072 Phospholipase D signaling pathway;ko04139 Mitophagy - yeast;ko04144 Endocytosis;ko04666 Fc gamma R-mediated phagocytosis;ko04810 Regulation of actin cytoskeleton;ko05231 Choline metabolism in cancer;
unigene497624	1034	38.97	24.83	18.48	12.4	31.66	23.15	0	0	0	0	0	0	0	0	0	0	0	0	K00889	PIP5K	1-phosphatidylinositol-4-phosphate 5-kinase	9	ko00562 Inositol phosphate metabolism;ko04011 MAPK signaling pathway - yeast;ko04070 Phosphatidylinositol signaling system;ko04072 Phospholipase D signaling pathway;ko04139 Mitophagy - yeast;ko04144 Endocytosis;ko04666 Fc gamma R-mediated phagocytosis;ko04810 Regulation of actin cytoskeleton;ko05231 Choline metabolism in cancer;
unigene970648	340	0	0	2	4.08	24	53.36	0	0	0	0	0	0	0	0	0	0	0	0	K05765	CFL	cofilin	4	ko04360 Axon guidance;ko04666 Fc gamma R-mediated phagocytosis;ko04810 Regulation of actin cytoskeleton;ko05133 Pertussis;
unigene1376398	1329	62	30.73	60	31.33	79	44.94	0	0	0	0	0	0	44	190.38	0	0	7	40.21	K00889	PIP5K	1-phosphatidylinositol-4-phosphate 5-kinase	9	ko00562 Inositol phosphate metabolism;ko04011 MAPK signaling pathway - yeast;ko04070 Phosphatidylinositol signaling system;ko04072 Phospholipase D signaling pathway;ko04139 Mitophagy - yeast;ko04144 Endocytosis;ko04666 Fc gamma R-mediated phagocytosis;ko04810 Regulation of actin cytoskeleton;ko05231 Choline metabolism in cancer;
unigene484790	1189	350.33	194.09	262.32	153.1	235.05	149.45	0	0	0	0	0	0	40.97	198.14	56.04	331.97	28.99	186.12	K00889	PIP5K	1-phosphatidylinositol-4-phosphate 5-kinase	9	ko00562 Inositol phosphate metabolism;ko04011 MAPK signaling pathway - yeast;ko04070 Phosphatidylinositol signaling system;ko04072 Phospholipase D signaling pathway;ko04139 Mitophagy - yeast;ko04144 Endocytosis;ko04666 Fc gamma R-mediated phagocytosis;ko04810 Regulation of actin cytoskeleton;ko05231 Choline metabolism in cancer;
unigene592146	1026	249	159.87	214	144.74	242	178.31	0	0	0	0	0	0	0	0	34	233.4	12	89.28	K01365	CTSL	cathepsin L	8	ko04140 Autophagy - animal;ko04142 Lysosome;ko04145 Phagosome;ko04210 Apoptosis;ko04612 Antigen processing and presentation;ko05205 Proteoglycans in cancer;ko05323 Rheumatoid arthritis;ko05418 Fluid shear stress and atherosclerosis;
unigene907230	1111	336.9	199.75	361.99	226.1	368	250.41	1	100.58	0	0	0	0	52	269.15	17	107.77	15	103.06	K01365	CTSL	cathepsin L	8	ko04140 Autophagy - animal;ko04142 Lysosome;ko04145 Phagosome;ko04210 Apoptosis;ko04612 Antigen processing and presentation;ko05205 Proteoglycans in cancer;ko05323 Rheumatoid arthritis;ko05418 Fluid shear stress and atherosclerosis;
unigene969779	350	0	0	0	0	6	12.96	0	0	0	0	0	0	0	0	0	0	0	0	K02145	ATPeV1A, ATP6A	V-type H+-transporting ATPase subunit A	8	ko00190 Oxidative phosphorylation;ko04145 Phagosome;ko04150 mTOR signaling pathway;ko04721 Synaptic vesicle cycle;ko04966 Collecting duct acid secretion;ko05110 Vibrio cholerae infection;ko05120 Epithelial cell signaling in Helicobacter pylori infection;ko05323 Rheumatoid arthritis;
unigene1063382	622	72.03	76.28	67.03	74.78	60.39	73.4	0	0	0	0	0	0	0	0	10	113.24	0	0	K02151	ATPeV1F, ATP6S14	V-type H+-transporting ATPase subunit F	8	ko00190 Oxidative phosphorylation;ko04145 Phagosome;ko04150 mTOR signaling pathway;ko04721 Synaptic vesicle cycle;ko04966 Collecting duct acid secretion;ko05110 Vibrio cholerae infection;ko05120 Epithelial cell signaling in Helicobacter pylori infection;ko05323 Rheumatoid arthritis;
unigene1305665	1662	59	23.38	22	9.19	50	22.74	0	0	0	0	0	0	0	0	9	38.14	0	0	K00889	PIP5K	1-phosphatidylinositol-4-phosphate 5-kinase	9	ko00562 Inositol phosphate metabolism;ko04011 MAPK signaling pathway - yeast;ko04070 Phosphatidylinositol signaling system;ko04072 Phospholipase D signaling pathway;ko04139 Mitophagy - yeast;ko04144 Endocytosis;ko04666 Fc gamma R-mediated phagocytosis;ko04810 Regulation of actin cytoskeleton;ko05231 Choline metabolism in cancer;
unigene12797	922	38	27.15	40	30.11	59	48.38	0	0	0	0	0	0	3	18.71	2	15.28	18	149.02	K00889	PIP5K	1-phosphatidylinositol-4-phosphate 5-kinase	9	ko00562 Inositol phosphate metabolism;ko04011 MAPK signaling pathway - yeast;ko04070 Phosphatidylinositol signaling system;ko04072 Phospholipase D signaling pathway;ko04139 Mitophagy - yeast;ko04144 Endocytosis;ko04666 Fc gamma R-mediated phagocytosis;ko04810 Regulation of actin cytoskeleton;ko05231 Choline metabolism in cancer;
unigene890800	360	1	1.83	5.01	9.66	0	0	0	0	0	0	0	0	0	0	0	0	0	0	K04409	PAK1	p21-activated kinase 1	16	ko04010 MAPK signaling pathway;ko04011 MAPK signaling pathway - yeast;ko04012 ErbB signaling pathway;ko04014 Ras signaling pathway;ko04024 cAMP signaling pathway;ko04062 Chemokine signaling pathway;ko04360 Axon guidance;ko04392 Hippo signaling pathway -multiple species;ko04510 Focal adhesion;ko04650 Natural killer cell mediated cytotoxicity;ko04660 T cell receptor signaling pathway;ko04666 Fc gam…
unigene566078	1326	79.26	39.37	30.19	15.8	77.51	44.19	0	0	0	0	0	0	34	147.45	0	0	3	17.27	K00889	PIP5K	1-phosphatidylinositol-4-phosphate 5-kinase	9	ko00562 Inositol phosphate metabolism;ko04011 MAPK signaling pathway - yeast;ko04070 Phosphatidylinositol signaling system;ko04072 Phospholipase D signaling pathway;ko04139 Mitophagy - yeast;ko04144 Endocytosis;ko04666 Fc gamma R-mediated phagocytosis;ko04810 Regulation of actin cytoskeleton;ko05231 Choline metabolism in cancer;
unigene1265703	2088	120	37.86	119	39.55	110	39.83	0	0	0	0	0	0	24	66.1	10	33.73	9	32.9	K00889	PIP5K	1-phosphatidylinositol-4-phosphate 5-kinase	9	ko00562 Inositol phosphate metabolism;ko04011 MAPK signaling pathway - yeast;ko04070 Phosphatidylinositol signaling system;ko04072 Phospholipase D signaling pathway;ko04139 Mitophagy - yeast;ko04144 Endocytosis;ko04666 Fc gamma R-mediated phagocytosis;ko04810 Regulation of actin cytoskeleton;ko05231 Choline metabolism in cancer;
unigene1171311	1314	74	37.1	94	49.64	85	48.9	0	0	0	0	0	0	7	30.63	16	85.76	7	40.66	K11981	RNF41, NRDP1	E3 ubiquitin-protein ligase NRDP1	1	ko04144 Endocytosis;
unigene500242	1215	140.6	76.23	66.42	37.93	58	36.09	1	91.97	0	0	0	0	11	52.06	9.44	54.72	15	94.24	K00889	PIP5K	1-phosphatidylinositol-4-phosphate 5-kinase	9	ko00562 Inositol phosphate metabolism;ko04011 MAPK signaling pathway - yeast;ko04070 Phosphatidylinositol signaling system;ko04072 Phospholipase D signaling pathway;ko04139 Mitophagy - yeast;ko04144 Endocytosis;ko04666 Fc gamma R-mediated phagocytosis;ko04810 Regulation of actin cytoskeleton;ko05231 Choline metabolism in cancer;
unigene1307844	994	49	32.47	21	14.66	20	15.21	0	0	0	0	0	0	0	0	0	0	0	0	K00889	PIP5K	1-phosphatidylinositol-4-phosphate 5-kinase	9	ko00562 Inositol phosphate metabolism;ko04011 MAPK signaling pathway - yeast;ko04070 Phosphatidylinositol signaling system;ko04072 Phospholipase D signaling pathway;ko04139 Mitophagy - yeast;ko04144 Endocytosis;ko04666 Fc gamma R-mediated phagocytosis;ko04810 Regulation of actin cytoskeleton;ko05231 Choline metabolism in cancer;
unigene1206682	1116	101.35	59.82	44	27.36	42	28.45	0	0	0	0	0	0	8	41.22	2	12.62	6	41.04	K00889	PIP5K	1-phosphatidylinositol-4-phosphate 5-kinase	9	ko00562 Inositol phosphate metabolism;ko04011 MAPK signaling pathway - yeast;ko04070 Phosphatidylinositol signaling system;ko04072 Phospholipase D signaling pathway;ko04139 Mitophagy - yeast;ko04144 Endocytosis;ko04666 Fc gamma R-mediated phagocytosis;ko04810 Regulation of actin cytoskeleton;ko05231 Choline metabolism in cancer;
unigene588571	1066	79	48.82	91	59.24	102	72.34	0	0	0	0	0	0	0	0	10	66.07	18	128.89	K01365	CTSL	cathepsin L	8	ko04140 Autophagy - animal;ko04142 Lysosome;ko04145 Phagosome;ko04210 Apoptosis;ko04612 Antigen processing and presentation;ko05205 Proteoglycans in cancer;ko05323 Rheumatoid arthritis;ko05418 Fluid shear stress and atherosclerosis;
unigene1357200	1449	36	16.37	41	19.63	19	9.91	0	0	0	0	0	0	0	0	3	14.58	0	0	K00889	PIP5K	1-phosphatidylinositol-4-phosphate 5-kinase	9	ko00562 Inositol phosphate metabolism;ko04011 MAPK signaling pathway - yeast;ko04070 Phosphatidylinositol signaling system;ko04072 Phospholipase D signaling pathway;ko04139 Mitophagy - yeast;ko04144 Endocytosis;ko04666 Fc gamma R-mediated phagocytosis;ko04810 Regulation of actin cytoskeleton;ko05231 Choline metabolism in cancer;
unigene726599	1137	46	26.65	44	26.85	15	9.97	0	0	0	0	0	0	5	25.29	2	12.39	11	73.85	K00889	PIP5K	1-phosphatidylinositol-4-phosphate 5-kinase	9	ko00562 Inositol phosphate metabolism;ko04011 MAPK signaling pathway - yeast;ko04070 Phosphatidylinositol signaling system;ko04072 Phospholipase D signaling pathway;ko04139 Mitophagy - yeast;ko04144 Endocytosis;ko04666 Fc gamma R-mediated phagocytosis;ko04810 Regulation of actin cytoskeleton;ko05231 Choline metabolism in cancer;
unigene1289111	949	32	22.21	13	9.51	51	40.63	0	0	0	0	0	0	0	0	5	37.11	0	0	K01365	CTSL	cathepsin L	8	ko04140 Autophagy - animal;ko04142 Lysosome;ko04145 Phagosome;ko04210 Apoptosis;ko04612 Antigen processing and presentation;ko05205 Proteoglycans in cancer;ko05323 Rheumatoid arthritis;ko05418 Fluid shear stress and atherosclerosis;
unigene36320	1128	114	66.57	124	76.28	124	83.11	0	0	0	0	0	0	29	147.84	5	31.22	16	108.27	K18463	CCDC53	WASH complex subunit CCDC53	2	ko04144 Endocytosis;ko04212 Longevity regulating pathway - worm;
unigene1241945	1645	2272.9	910.16	2294.61	967.96	2229	1024.38	0	0	0	0	1	74.23	279	975.3	219	937.68	254	1178.65	K02147	ATPeV1B, ATP6B	V-type H+-transporting ATPase subunit B	8	ko00190 Oxidative phosphorylation;ko04145 Phagosome;ko04150 mTOR signaling pathway;ko04721 Synaptic vesicle cycle;ko04966 Collecting duct acid secretion;ko05110 Vibrio cholerae infection;ko05120 Epithelial cell signaling in Helicobacter pylori infection;ko05323 Rheumatoid arthritis;
unigene636909	2107	844	263.86	916	301.68	711	255.11	0	0	0	0	0	0	101	275.65	98	327.6	87	315.19	K01365	CTSL	cathepsin L	8	ko04140 Autophagy - animal;ko04142 Lysosome;ko04145 Phagosome;ko04210 Apoptosis;ko04612 Antigen processing and presentation;ko05205 Proteoglycans in cancer;ko05323 Rheumatoid arthritis;ko05418 Fluid shear stress and atherosclerosis;
unigene1256420	949	32	22.21	38	27.79	37	29.47	0	0	0	0	0	0	0	0	0	0	0	0	K00889	PIP5K	1-phosphatidylinositol-4-phosphate 5-kinase	9	ko00562 Inositol phosphate metabolism;ko04011 MAPK signaling pathway - yeast;ko04070 Phosphatidylinositol signaling system;ko04072 Phospholipase D signaling pathway;ko04139 Mitophagy - yeast;ko04144 Endocytosis;ko04666 Fc gamma R-mediated phagocytosis;ko04810 Regulation of actin cytoskeleton;ko05231 Choline metabolism in cancer;
unigene681970	377	7	12.23	0	0	7	14.04	0	0	0	0	0	0	0	0	0	0	0	0	K10956	SEC61A	protein transport protein SEC61 subunit alpha	4	ko03060 Protein export;ko04141 Protein processing in endoplasmic reticulum;ko04145 Phagosome;ko05110 Vibrio cholerae infection;
unigene167529	504	39.67	51.85	27.68	38.11	30.95	46.42	0	0	0	0	0	0	4.03	45.98	5.96	83.29	9.01	136.46	K00889	PIP5K	1-phosphatidylinositol-4-phosphate 5-kinase	9	ko00562 Inositol phosphate metabolism;ko04011 MAPK signaling pathway - yeast;ko04070 Phosphatidylinositol signaling system;ko04072 Phospholipase D signaling pathway;ko04139 Mitophagy - yeast;ko04144 Endocytosis;ko04666 Fc gamma R-mediated phagocytosis;ko04810 Regulation of actin cytoskeleton;ko05231 Choline metabolism in cancer;
unigene751109	392	0	0	4	7.08	1	1.93	0	0	0	0	0	0	0	0	0	0	0	0	K07901	RAB8A, MEL	Ras-related protein Rab-8A	4	ko04144 Endocytosis;ko04152 AMPK signaling pathway;ko04530 Tight junction;ko04972 Pancreatic secretion;
unigene1163026	424	2	3.11	0	0	17	30.31	0	0	0	0	0	0	0	0	0	0	0	0	K04646	CLTC	clathrin heavy chain	6	ko04142 Lysosome;ko04144 Endocytosis;ko04721 Synaptic vesicle cycle;ko04961 Endocrine and other factor-regulated calcium reabsorption;ko05016 Huntington's disease;ko05100 Bacterial invasion of epithelial cells;
unigene1274759	931	371	262.5	445	331.68	416	337.8	2	240.05	3	309.44	0	0	61	376.77	66	499.31	41	336.16	K02155	ATPeV0C, ATP6L	V-type H+-transporting ATPase 16kDa proteolipid subunit	9	ko00190 Oxidative phosphorylation;ko04142 Lysosome;ko04145 Phagosome;ko04721 Synaptic vesicle cycle;ko04966 Collecting duct acid secretion;ko05110 Vibrio cholerae infection;ko05120 Epithelial cell signaling in Helicobacter pylori infection;ko05152 Tuberculosis;ko05323 Rheumatoid arthritis;
unigene1269818	2669	231	57.01	184	47.84	140	39.65	0	0	0	0	0	0	0	0	11	29.03	9	25.74	K00889	PIP5K	1-phosphatidylinositol-4-phosphate 5-kinase	9	ko00562 Inositol phosphate metabolism;ko04011 MAPK signaling pathway - yeast;ko04070 Phosphatidylinositol signaling system;ko04072 Phospholipase D signaling pathway;ko04139 Mitophagy - yeast;ko04144 Endocytosis;ko04666 Fc gamma R-mediated phagocytosis;ko04810 Regulation of actin cytoskeleton;ko05231 Choline metabolism in cancer;
unigene1179174	606	124	134.79	130	148.86	129	160.93	0	0	0	0	0	0	25	237.23	12	139.47	42	529.04	K05755	ARPC4	actin related protein 2/3 complex, subunit 4	7	ko04144 Endocytosis;ko04666 Fc gamma R-mediated phagocytosis;ko04810 Regulation of actin cytoskeleton;ko05100 Bacterial invasion of epithelial cells;ko05130 Pathogenic Escherichia coli infection;ko05131 Shigellosis;ko05132 Salmonella infection;
unigene997045	793	748	621.34	736	644.05	569	542.45	0	0	2	242.19	1	153.99	124	899.18	73	648.38	41	394.66	K02150	ATPeV1E, ATP6E	V-type H+-transporting ATPase subunit E	8	ko00190 Oxidative phosphorylation;ko04145 Phagosome;ko04150 mTOR signaling pathway;ko04721 Synaptic vesicle cycle;ko04966 Collecting duct acid secretion;ko05110 Vibrio cholerae infection;ko05120 Epithelial cell signaling in Helicobacter pylori infection;ko05323 Rheumatoid arthritis;
unigene1133367	1056	716	446.63	737	484.3	654	468.2	0	0	2	181.87	0	0	139	756.92	81	540.26	110	795.14	K01365	CTSL	cathepsin L	8	ko04140 Autophagy - animal;ko04142 Lysosome;ko04145 Phagosome;ko04210 Apoptosis;ko04612 Antigen processing and presentation;ko05205 Proteoglycans in cancer;ko05323 Rheumatoid arthritis;ko05418 Fluid shear stress and atherosclerosis;
unigene1379388	2500	128	33.73	104	28.87	76	22.98	0	0	0	0	0	0	0	0	8	22.54	28	85.49	K12472	EPS15	epidermal growth factor receptor substrate 15	1	ko04144 Endocytosis;
unigene1002390	1295	317	161.25	318	170.4	269	157.04	0	0	0	0	0	0	58	257.55	39	212.12	30	176.83	K03175	TRAF6	TNF receptor-associated factor 6	24	ko04010 MAPK signaling pathway;ko04013 MAPK signaling pathway - fly;ko04064 NF-kappa B signaling pathway;ko04120 Ubiquitin mediated proteolysis;ko04140 Autophagy - animal;ko04144 Endocytosis;ko04214 Apoptosis - fly;ko04380 Osteoclast differentiation;ko04620 Toll-like receptor signaling pathway;ko04621 NOD-like receptor signaling pathway;ko04622 RIG-I-like receptor signaling pathway;ko04657 IL-17 …
unigene606437	693	227	215.77	262	262.35	196	213.82	0	0	0	0	0	0	66	547.66	28	284.58	24	264.36	K12191	CHMP2A	charged multivesicular body protein 2A	1	ko04144 Endocytosis;
unigene918208	1223	294	158.35	264	149.79	284	175.55	0	0	1	78.52	0	0	24	112.85	22	126.7	16	99.86	K00889	PIP5K	1-phosphatidylinositol-4-phosphate 5-kinase	9	ko00562 Inositol phosphate metabolism;ko04011 MAPK signaling pathway - yeast;ko04070 Phosphatidylinositol signaling system;ko04072 Phospholipase D signaling pathway;ko04139 Mitophagy - yeast;ko04144 Endocytosis;ko04666 Fc gamma R-mediated phagocytosis;ko04810 Regulation of actin cytoskeleton;ko05231 Choline metabolism in cancer;
unigene1227586	1559	73	30.84	39	17.36	34	16.49	0	0	0	0	0	0	22	81.15	12	54.21	8	39.17	K00889	PIP5K	1-phosphatidylinositol-4-phosphate 5-kinase	9	ko00562 Inositol phosphate metabolism;ko04011 MAPK signaling pathway - yeast;ko04070 Phosphatidylinositol signaling system;ko04072 Phospholipase D signaling pathway;ko04139 Mitophagy - yeast;ko04144 Endocytosis;ko04666 Fc gamma R-mediated phagocytosis;ko04810 Regulation of actin cytoskeleton;ko05231 Choline metabolism in cancer;
unigene474144	858	70	53.74	80	64.7	60	52.87	0	0	0	0	0	0	21	140.74	7	57.46	12	106.76	K07904	RAB11A	Ras-related protein Rab-11A	4	ko04144 Endocytosis;ko04961 Endocrine and other factor-regulated calcium reabsorption;ko04962 Vasopressin-regulated water reabsorption;ko04972 Pancreatic secretion;
unigene1280932	731	75	67.58	76	72.15	38	39.3	0	0	0	0	0	0	0	0	4	38.54	0	0	K07904	RAB11A	Ras-related protein Rab-11A	4	ko04144 Endocytosis;ko04961 Endocrine and other factor-regulated calcium reabsorption;ko04962 Vasopressin-regulated water reabsorption;ko04972 Pancreatic secretion;
unigene863237	363	0	0	1	1.91	0	0	0	0	0	0	0	0	0	0	0	0	0	0	K00889	PIP5K	1-phosphatidylinositol-4-phosphate 5-kinase	9	ko00562 Inositol phosphate metabolism;ko04011 MAPK signaling pathway - yeast;ko04070 Phosphatidylinositol signaling system;ko04072 Phospholipase D signaling pathway;ko04139 Mitophagy - yeast;ko04144 Endocytosis;ko04666 Fc gamma R-mediated phagocytosis;ko04810 Regulation of actin cytoskeleton;ko05231 Choline metabolism in cancer;
unigene965751	2811	3193	748.24	3006	742.07	3276	881.05	1	39.75	1	34.16	2	86.88	426	871.46	329	824.35	342	928.71	K02154	ATPeV0A, ATP6N	V-type H+-transporting ATPase subunit a	9	ko00190 Oxidative phosphorylation;ko04142 Lysosome;ko04145 Phagosome;ko04721 Synaptic vesicle cycle;ko04966 Collecting duct acid secretion;ko05110 Vibrio cholerae infection;ko05120 Epithelial cell signaling in Helicobacter pylori infection;ko05152 Tuberculosis;ko05323 Rheumatoid arthritis;
unigene1312039	654	8	8.06	20	21.22	15	17.34	0	0	0	0	0	0	0	0	2	21.54	0	0	K07905	RAB11B	Ras-related protein Rab-11B	3	ko04144 Endocytosis;ko04152 AMPK signaling pathway;ko04962 Vasopressin-regulated water reabsorption;
unigene1168524	1324	478.66	238.14	586.56	307.42	633.26	361.59	0	0	3	217.59	0	0	52.04	226.02	33.15	176.35	54.67	315.19	K02145	ATPeV1A, ATP6A	V-type H+-transporting ATPase subunit A	8	ko00190 Oxidative phosphorylation;ko04145 Phagosome;ko04150 mTOR signaling pathway;ko04721 Synaptic vesicle cycle;ko04966 Collecting duct acid secretion;ko05110 Vibrio cholerae infection;ko05120 Epithelial cell signaling in Helicobacter pylori infection;ko05323 Rheumatoid arthritis;
unigene1265117	1080	37	22.57	47	30.2	17	11.9	0	0	0	0	0	0	0	0	2	13.04	3	21.2	K00889	PIP5K	1-phosphatidylinositol-4-phosphate 5-kinase	9	ko00562 Inositol phosphate metabolism;ko04011 MAPK signaling pathway - yeast;ko04070 Phosphatidylinositol signaling system;ko04072 Phospholipase D signaling pathway;ko04139 Mitophagy - yeast;ko04144 Endocytosis;ko04666 Fc gamma R-mediated phagocytosis;ko04810 Regulation of actin cytoskeleton;ko05231 Choline metabolism in cancer;
unigene583410	936	63	44.34	29	21.5	31	25.04	0	0	0	0	0	0	11	67.58	0	0	0	0	K01365	CTSL	cathepsin L	8	ko04140 Autophagy - animal;ko04142 Lysosome;ko04145 Phagosome;ko04210 Apoptosis;ko04612 Antigen processing and presentation;ko05205 Proteoglycans in cancer;ko05323 Rheumatoid arthritis;ko05418 Fluid shear stress and atherosclerosis;
unigene1282582	732	120	107.99	92	87.22	85	87.79	0	0	0	0	0	0	8	62.85	9	86.6	14	145.99	K07889	RAB5C	Ras-related protein Rab-5C	6	ko04014 Ras signaling pathway;ko04144 Endocytosis;ko04145 Phagosome;ko04962 Vasopressin-regulated water reabsorption;ko05146 Amoebiasis;ko05152 Tuberculosis;
unigene1327960	847	41	31.89	41	33.59	44	39.27	0	0	0	0	0	0	0	0	0	0	2	18.02	K01365	CTSL	cathepsin L	8	ko04140 Autophagy - animal;ko04142 Lysosome;ko04145 Phagosome;ko04210 Apoptosis;ko04612 Antigen processing and presentation;ko05205 Proteoglycans in cancer;ko05323 Rheumatoid arthritis;ko05418 Fluid shear stress and atherosclerosis;
unigene625647	737	33	29.49	14	13.18	17	17.44	0	0	0	0	0	0	0	0	0	0	0	0	K07904	RAB11A	Ras-related protein Rab-11A	4	ko04144 Endocytosis;ko04961 Endocrine and other factor-regulated calcium reabsorption;ko04962 Vasopressin-regulated water reabsorption;ko04972 Pancreatic secretion;
unigene559410	406	2	3.24	0	0	4	7.45	0	0	0	0	0	0	0	0	0	0	0	0	K02154	ATPeV0A, ATP6N	V-type H+-transporting ATPase subunit a	9	ko00190 Oxidative phosphorylation;ko04142 Lysosome;ko04145 Phagosome;ko04721 Synaptic vesicle cycle;ko04966 Collecting duct acid secretion;ko05110 Vibrio cholerae infection;ko05120 Epithelial cell signaling in Helicobacter pylori infection;ko05152 Tuberculosis;ko05323 Rheumatoid arthritis;
unigene1139805	776	0	0	1.17	1.05	4.59	4.47	0	0	0	0	0	0	0	0	0	0	6	59.02	K02155	ATPeV0C, ATP6L	V-type H+-transporting ATPase 16kDa proteolipid subunit	9	ko00190 Oxidative phosphorylation;ko04142 Lysosome;ko04145 Phagosome;ko04721 Synaptic vesicle cycle;ko04966 Collecting duct acid secretion;ko05110 Vibrio cholerae infection;ko05120 Epithelial cell signaling in Helicobacter pylori infection;ko05152 Tuberculosis;ko05323 Rheumatoid arthritis;
unigene782850	739	4.03	3.59	26.46	24.85	13.75	14.07	0	0	0	0	0	0	0	0	0	0	0	0	K02155	ATPeV0C, ATP6L	V-type H+-transporting ATPase 16kDa proteolipid subunit	9	ko00190 Oxidative phosphorylation;ko04142 Lysosome;ko04145 Phagosome;ko04721 Synaptic vesicle cycle;ko04966 Collecting duct acid secretion;ko05110 Vibrio cholerae infection;ko05120 Epithelial cell signaling in Helicobacter pylori infection;ko05152 Tuberculosis;ko05323 Rheumatoid arthritis;
unigene696068	917	43.03	30.91	17.71	13.4	12.12	9.99	0	0	0	0	0	0	0	0	2	15.36	0	0	K11824	AP2A	AP-2 complex subunit alpha	4	ko04144 Endocytosis;ko04721 Synaptic vesicle cycle;ko04961 Endocrine and other factor-regulated calcium reabsorption;ko05016 Huntington's disease;
unigene787310	458	0	0	10	15.15	0	0	0	0	0	0	0	0	0	0	0	0	0	0	K03084	SHIP1, INPP5D	phosphatidylinositol-3,4,5-trisphosphate 5-phosphatase 1	5	ko00562 Inositol phosphate metabolism;ko04070 Phosphatidylinositol signaling system;ko04662 B cell receptor signaling pathway;ko04664 Fc epsilon RI signaling pathway;ko04666 Fc gamma R-mediated phagocytosis;
unigene730503	1051	822	515.19	690	455.58	788	566.81	1	106.32	1	91.37	0	0	34	186.03	34	227.85	37	268.73	K01365	CTSL	cathepsin L	8	ko04140 Autophagy - animal;ko04142 Lysosome;ko04145 Phagosome;ko04210 Apoptosis;ko04612 Antigen processing and presentation;ko05205 Proteoglycans in cancer;ko05323 Rheumatoid arthritis;ko05418 Fluid shear stress and atherosclerosis;
unigene1388177	950	51	35.36	54	39.44	20	15.92	0	0	0	0	0	0	0	0	0	0	5	40.18	K10365	CAPZB	capping protein (actin filament) muscle Z-line, beta	1	ko04144 Endocytosis;
unigene199334	1086	3619.04	2195.16	3512.36	2244.32	3294.1	2293.1	1	102.9	1	88.42	1	112.44	329	1742.06	394.24	2556.87	287.39	2020.03	K01365	CTSL	cathepsin L	8	ko04140 Autophagy - animal;ko04142 Lysosome;ko04145 Phagosome;ko04210 Apoptosis;ko04612 Antigen processing and presentation;ko05205 Proteoglycans in cancer;ko05323 Rheumatoid arthritis;ko05418 Fluid shear stress and atherosclerosis;
unigene1159370	733	615.14	552.8	457.34	432.96	556.53	573.99	0	0	1	131.01	0	0	19.39	152.12	118.49	1138.56	64.49	671.59	K02155	ATPeV0C, ATP6L	V-type H+-transporting ATPase 16kDa proteolipid subunit	9	ko00190 Oxidative phosphorylation;ko04142 Lysosome;ko04145 Phagosome;ko04721 Synaptic vesicle cycle;ko04966 Collecting duct acid secretion;ko05110 Vibrio cholerae infection;ko05120 Epithelial cell signaling in Helicobacter pylori infection;ko05152 Tuberculosis;ko05323 Rheumatoid arthritis;
unigene1309683	983	132	88.45	67	47.3	115	88.44	0	0	0	0	0	0	11	64.35	9	64.49	1	7.77	K01365	CTSL	cathepsin L	8	ko04140 Autophagy - animal;ko04142 Lysosome;ko04145 Phagosome;ko04210 Apoptosis;ko04612 Antigen processing and presentation;ko05205 Proteoglycans in cancer;ko05323 Rheumatoid arthritis;ko05418 Fluid shear stress and atherosclerosis;
unigene1313110	2063	523	167	419	140.94	470	172.23	0	0	0	0	0	0	45	125.43	43	146.81	38	140.6	K00889	PIP5K	1-phosphatidylinositol-4-phosphate 5-kinase	9	ko00562 Inositol phosphate metabolism;ko04011 MAPK signaling pathway - yeast;ko04070 Phosphatidylinositol signaling system;ko04072 Phospholipase D signaling pathway;ko04139 Mitophagy - yeast;ko04144 Endocytosis;ko04666 Fc gamma R-mediated phagocytosis;ko04810 Regulation of actin cytoskeleton;ko05231 Choline metabolism in cancer;
unigene888195	1215	260	140.96	229	130.79	149	92.71	1	91.97	0	0	0	0	24	113.59	16	92.75	17	106.8	K12199	VTA1, LIP5	vacuolar protein sorting-associated protein VTA1	1	ko04144 Endocytosis;
unigene516388	1445	479	218.36	641	307.83	419	219.21	0	0	0	0	0	0	82	326.32	59	287.58	61	322.24	K04718	SPHK	sphingosine kinase	8	ko00600 Sphingolipid metabolism;ko04020 Calcium signaling pathway;ko04071 Sphingolipid signaling pathway;ko04072 Phospholipase D signaling pathway;ko04370 VEGF signaling pathway;ko04371 Apelin signaling pathway;ko04666 Fc gamma R-mediated phagocytosis;ko05152 Tuberculosis;
unigene676090	475	285.33	395.69	226.32	330.63	167.86	267.16	0	0	0	0	0	0	55	665.84	48	711.75	62	996.35	K02152	ATPeV1G, ATP6G	V-type H+-transporting ATPase subunit G	8	ko00190 Oxidative phosphorylation;ko04145 Phagosome;ko04150 mTOR signaling pathway;ko04721 Synaptic vesicle cycle;ko04966 Collecting duct acid secretion;ko05110 Vibrio cholerae infection;ko05120 Epithelial cell signaling in Helicobacter pylori infection;ko05323 Rheumatoid arthritis;
unigene1329932	1899	53	18.38	43	15.71	35	13.93	0	0	0	0	0	0	0	0	5	18.54	1	4.02	K00889	PIP5K	1-phosphatidylinositol-4-phosphate 5-kinase	9	ko00562 Inositol phosphate metabolism;ko04011 MAPK signaling pathway - yeast;ko04070 Phosphatidylinositol signaling system;ko04072 Phospholipase D signaling pathway;ko04139 Mitophagy - yeast;ko04144 Endocytosis;ko04666 Fc gamma R-mediated phagocytosis;ko04810 Regulation of actin cytoskeleton;ko05231 Choline metabolism in cancer;
unigene1239777	704	7	6.55	10	9.86	21	22.55	0	0	0	0	0	0	13	106.19	0	0	3	32.53	K00889	PIP5K	1-phosphatidylinositol-4-phosphate 5-kinase	9	ko00562 Inositol phosphate metabolism;ko04011 MAPK signaling pathway - yeast;ko04070 Phosphatidylinositol signaling system;ko04072 Phospholipase D signaling pathway;ko04139 Mitophagy - yeast;ko04144 Endocytosis;ko04666 Fc gamma R-mediated phagocytosis;ko04810 Regulation of actin cytoskeleton;ko05231 Choline metabolism in cancer;
unigene538601	544	7	8.48	14	17.86	8	11.12	0	0	0	0	0	0	0	0	0	0	8	112.26	K01365	CTSL	cathepsin L	8	ko04140 Autophagy - animal;ko04142 Lysosome;ko04145 Phagosome;ko04210 Apoptosis;ko04612 Antigen processing and presentation;ko05205 Proteoglycans in cancer;ko05323 Rheumatoid arthritis;ko05418 Fluid shear stress and atherosclerosis;
unigene1244227	1231	18	9.63	12	6.76	5	3.07	0	0	0	0	0	0	0	0	0	0	0	0	K00889	PIP5K	1-phosphatidylinositol-4-phosphate 5-kinase	9	ko00562 Inositol phosphate metabolism;ko04011 MAPK signaling pathway - yeast;ko04070 Phosphatidylinositol signaling system;ko04072 Phospholipase D signaling pathway;ko04139 Mitophagy - yeast;ko04144 Endocytosis;ko04666 Fc gamma R-mediated phagocytosis;ko04810 Regulation of actin cytoskeleton;ko05231 Choline metabolism in cancer;
unigene139211	444	0	0	0	0	0	0	1	251.68	0	0	1	275.03	16.24	210.33	4.34	68.85	0	0	K07374	TUBA	tubulin alpha	5	ko04145 Phagosome;ko04210 Apoptosis;ko04530 Tight junction;ko04540 Gap junction;ko05130 Pathogenic Escherichia coli infection;
unigene1258857	534	5	6.17	16	20.79	4	5.66	0	0	0	0	0	0	0	0	0	0	0	0	K00889	PIP5K	1-phosphatidylinositol-4-phosphate 5-kinase	9	ko00562 Inositol phosphate metabolism;ko04011 MAPK signaling pathway - yeast;ko04070 Phosphatidylinositol signaling system;ko04072 Phospholipase D signaling pathway;ko04139 Mitophagy - yeast;ko04144 Endocytosis;ko04666 Fc gamma R-mediated phagocytosis;ko04810 Regulation of actin cytoskeleton;ko05231 Choline metabolism in cancer;
unigene1310754	1833	486.47	174.82	441.37	167.09	367	151.36	0	0	0	0	0	0	11	34.51	54	207.5	37	154.08	K17917	SNX1_2	sorting nexin-1/2	1	ko04144 Endocytosis;
unigene1355071	2693	268	65.55	223	57.46	284	79.73	0	0	0	0	0	0	18	38.44	18	47.08	20	56.69	K02154	ATPeV0A, ATP6N	V-type H+-transporting ATPase subunit a	9	ko00190 Oxidative phosphorylation;ko04142 Lysosome;ko04145 Phagosome;ko04721 Synaptic vesicle cycle;ko04966 Collecting duct acid secretion;ko05110 Vibrio cholerae infection;ko05120 Epithelial cell signaling in Helicobacter pylori infection;ko05152 Tuberculosis;ko05323 Rheumatoid arthritis;
unigene574041	666	25	24.73	4	4.17	11	12.49	0	0	0	0	0	0	0	0	1	10.58	5	57.31	K00889	PIP5K	1-phosphatidylinositol-4-phosphate 5-kinase	9	ko00562 Inositol phosphate metabolism;ko04011 MAPK signaling pathway - yeast;ko04070 Phosphatidylinositol signaling system;ko04072 Phospholipase D signaling pathway;ko04139 Mitophagy - yeast;ko04144 Endocytosis;ko04666 Fc gamma R-mediated phagocytosis;ko04810 Regulation of actin cytoskeleton;ko05231 Choline metabolism in cancer;
unigene1325552	3795	402	69.78	249	45.53	312	62.15	0	0	0	0	0	0	17	25.76	20	37.12	7	14.08	K00889	PIP5K	1-phosphatidylinositol-4-phosphate 5-kinase	9	ko00562 Inositol phosphate metabolism;ko04011 MAPK signaling pathway - yeast;ko04070 Phosphatidylinositol signaling system;ko04072 Phospholipase D signaling pathway;ko04139 Mitophagy - yeast;ko04144 Endocytosis;ko04666 Fc gamma R-mediated phagocytosis;ko04810 Regulation of actin cytoskeleton;ko05231 Choline metabolism in cancer;
unigene813643	637	38	39.3	22	23.97	14	16.62	0	0	0	0	0	0	6	54.16	9	99.51	6	71.9	K12195	CHMP6, VPS20	charged multivesicular body protein 6	1	ko04144 Endocytosis;
unigene812016	2711	390	94.76	303	77.56	376	104.85	0	0	0	0	0	0	11	23.33	11	28.58	21	59.13	K00889	PIP5K	1-phosphatidylinositol-4-phosphate 5-kinase	9	ko00562 Inositol phosphate metabolism;ko04011 MAPK signaling pathway - yeast;ko04070 Phosphatidylinositol signaling system;ko04072 Phospholipase D signaling pathway;ko04139 Mitophagy - yeast;ko04144 Endocytosis;ko04666 Fc gamma R-mediated phagocytosis;ko04810 Regulation of actin cytoskeleton;ko05231 Choline metabolism in cancer;
unigene1311129	1090	23	13.9	7	4.46	6	4.16	0	0	0	0	0	0	0	0	0	0	0	0	K00889	PIP5K	1-phosphatidylinositol-4-phosphate 5-kinase	9	ko00562 Inositol phosphate metabolism;ko04011 MAPK signaling pathway - yeast;ko04070 Phosphatidylinositol signaling system;ko04072 Phospholipase D signaling pathway;ko04139 Mitophagy - yeast;ko04144 Endocytosis;ko04666 Fc gamma R-mediated phagocytosis;ko04810 Regulation of actin cytoskeleton;ko05231 Choline metabolism in cancer;
unigene694777	657	122	122.32	163	172.16	100	115.07	0	0	0	0	0	0	0	0	10	107.2	6	69.71	K07904	RAB11A	Ras-related protein Rab-11A	4	ko04144 Endocytosis;ko04961 Endocrine and other factor-regulated calcium reabsorption;ko04962 Vasopressin-regulated water reabsorption;ko04972 Pancreatic secretion;
unigene972477	781	601	506.9	577	512.67	575	556.59	0	0	0	0	0	0	91	670.02	59	532.08	16	156.38	K07897	RAB7A	Ras-related protein Rab-7A	8	ko04137 Mitophagy - animal;ko04138 Autophagy - yeast;ko04140 Autophagy - animal;ko04144 Endocytosis;ko04145 Phagosome;ko05132 Salmonella infection;ko05146 Amoebiasis;ko05152 Tuberculosis;
unigene1128605	666	6	5.93	0	0	14	15.89	0	0	0	0	0	0	0	0	0	0	0	0	K00889	PIP5K	1-phosphatidylinositol-4-phosphate 5-kinase	9	ko00562 Inositol phosphate metabolism;ko04011 MAPK signaling pathway - yeast;ko04070 Phosphatidylinositol signaling system;ko04072 Phospholipase D signaling pathway;ko04139 Mitophagy - yeast;ko04144 Endocytosis;ko04666 Fc gamma R-mediated phagocytosis;ko04810 Regulation of actin cytoskeleton;ko05231 Choline metabolism in cancer;
unigene788282	2722	481	116.4	497	126.7	402	111.65	0	0	2	70.56	0	0	19	40.14	20	51.75	27	75.72	K00889	PIP5K	1-phosphatidylinositol-4-phosphate 5-kinase	9	ko00562 Inositol phosphate metabolism;ko04011 MAPK signaling pathway - yeast;ko04070 Phosphatidylinositol signaling system;ko04072 Phospholipase D signaling pathway;ko04139 Mitophagy - yeast;ko04144 Endocytosis;ko04666 Fc gamma R-mediated phagocytosis;ko04810 Regulation of actin cytoskeleton;ko05231 Choline metabolism in cancer;
unigene668790	1221	370	199.61	274	155.72	252	156.03	0	0	0	0	0	0	41	193.09	15	86.53	37	231.31	K00889	PIP5K	1-phosphatidylinositol-4-phosphate 5-kinase	9	ko00562 Inositol phosphate metabolism;ko04011 MAPK signaling pathway - yeast;ko04070 Phosphatidylinositol signaling system;ko04072 Phospholipase D signaling pathway;ko04139 Mitophagy - yeast;ko04144 Endocytosis;ko04666 Fc gamma R-mediated phagocytosis;ko04810 Regulation of actin cytoskeleton;ko05231 Choline metabolism in cancer;
unigene1235563	813	18	14.58	11	9.39	10	9.3	0	0	0	0	0	0	0	0	0	0	0	0	K00889	PIP5K	1-phosphatidylinositol-4-phosphate 5-kinase	9	ko00562 Inositol phosphate metabolism;ko04011 MAPK signaling pathway - yeast;ko04070 Phosphatidylinositol signaling system;ko04072 Phospholipase D signaling pathway;ko04139 Mitophagy - yeast;ko04144 Endocytosis;ko04666 Fc gamma R-mediated phagocytosis;ko04810 Regulation of actin cytoskeleton;ko05231 Choline metabolism in cancer;
unigene793623	410	2	3.21	11	18.62	2	3.69	0	0	0	0	0	0	0	0	0	0	0	0	K02145	ATPeV1A, ATP6A	V-type H+-transporting ATPase subunit A	8	ko00190 Oxidative phosphorylation;ko04145 Phagosome;ko04150 mTOR signaling pathway;ko04721 Synaptic vesicle cycle;ko04966 Collecting duct acid secretion;ko05110 Vibrio cholerae infection;ko05120 Epithelial cell signaling in Helicobacter pylori infection;ko05323 Rheumatoid arthritis;
unigene1072706	1176	686	384.25	606.01	357.59	835	536.78	1	95.02	1	81.66	0	0	68	332.51	74	443.2	76	493.31	K01365	CTSL	cathepsin L	8	ko04140 Autophagy - animal;ko04142 Lysosome;ko04145 Phagosome;ko04210 Apoptosis;ko04612 Antigen processing and presentation;ko05205 Proteoglycans in cancer;ko05323 Rheumatoid arthritis;ko05418 Fluid shear stress and atherosclerosis;
unigene1376238	759	39.1	33.93	85.01	77.72	42	41.83	0	0	0	0	0	0	0	0	3	27.84	5	50.29	K01365	CTSL	cathepsin L	8	ko04140 Autophagy - animal;ko04142 Lysosome;ko04145 Phagosome;ko04210 Apoptosis;ko04612 Antigen processing and presentation;ko05205 Proteoglycans in cancer;ko05323 Rheumatoid arthritis;ko05418 Fluid shear stress and atherosclerosis;
unigene509076	966	90	61.37	66	47.41	53	41.48	0	0	0	0	0	0	15	89.29	3	21.87	5	39.51	K01365	CTSL	cathepsin L	8	ko04140 Autophagy - animal;ko04142 Lysosome;ko04145 Phagosome;ko04210 Apoptosis;ko04612 Antigen processing and presentation;ko05205 Proteoglycans in cancer;ko05323 Rheumatoid arthritis;ko05418 Fluid shear stress and atherosclerosis;
unigene892404	1286	199	101.93	263	141.92	222	130.51	0	0	0	0	0	0	40	178.86	35	191.69	19	112.78	K04371	MAPK1_3	mitogen-activated protein kinase 1/3	97	ko01521 EGFR tyrosine kinase inhibitor resistance;ko01522 Endocrine resistance;ko01524 Platinum drug resistance;ko04010 MAPK signaling pathway;ko04011 MAPK signaling pathway - yeast;ko04012 ErbB signaling pathway;ko04013 MAPK signaling pathway - fly;ko04014 Ras signaling pathway;ko04015 Rap1 signaling pathway;ko04022 cGMP-PKG signaling pathway;ko04024 cAMP signaling pathway;ko04062 Chemokine sign…
unigene614731	340	14	27.12	0	0	0	0	0	0	0	0	0	0	0	0	0	0	0	0	K10413	DYNC1H	dynein heavy chain 1, cytosolic	3	ko04145 Phagosome;ko04962 Vasopressin-regulated water reabsorption;ko05132 Salmonella infection;
unigene1285008	3429	2969.95	570.54	2403.91	486.48	2502	551.62	3	97.76	0	0	0	0	249	417.57	166	340.97	233	518.69	K00889	PIP5K	1-phosphatidylinositol-4-phosphate 5-kinase	9	ko00562 Inositol phosphate metabolism;ko04011 MAPK signaling pathway - yeast;ko04070 Phosphatidylinositol signaling system;ko04072 Phospholipase D signaling pathway;ko04139 Mitophagy - yeast;ko04144 Endocytosis;ko04666 Fc gamma R-mediated phagocytosis;ko04810 Regulation of actin cytoskeleton;ko05231 Choline metabolism in cancer;
unigene1243340	765	12	10.33	12	10.89	13	12.85	0	0	0	0	0	0	0	0	3	27.62	0	0	K00889	PIP5K	1-phosphatidylinositol-4-phosphate 5-kinase	9	ko00562 Inositol phosphate metabolism;ko04011 MAPK signaling pathway - yeast;ko04070 Phosphatidylinositol signaling system;ko04072 Phospholipase D signaling pathway;ko04139 Mitophagy - yeast;ko04144 Endocytosis;ko04666 Fc gamma R-mediated phagocytosis;ko04810 Regulation of actin cytoskeleton;ko05231 Choline metabolism in cancer;
unigene1012592	2676	305.26	75.14	219.12	56.82	286.27	80.87	0	0	0	0	0	0	50.45	108.41	23.58	62.06	28.93	82.52	K00889	PIP5K	1-phosphatidylinositol-4-phosphate 5-kinase	9	ko00562 Inositol phosphate metabolism;ko04011 MAPK signaling pathway - yeast;ko04070 Phosphatidylinositol signaling system;ko04072 Phospholipase D signaling pathway;ko04139 Mitophagy - yeast;ko04144 Endocytosis;ko04666 Fc gamma R-mediated phagocytosis;ko04810 Regulation of actin cytoskeleton;ko05231 Choline metabolism in cancer;
unigene864553	2802	996	234.15	867	214.72	859	231.76	0	0	0	0	0	0	52	106.72	39	98.03	40	108.97	K00889	PIP5K	1-phosphatidylinositol-4-phosphate 5-kinase	9	ko00562 Inositol phosphate metabolism;ko04011 MAPK signaling pathway - yeast;ko04070 Phosphatidylinositol signaling system;ko04072 Phospholipase D signaling pathway;ko04139 Mitophagy - yeast;ko04144 Endocytosis;ko04666 Fc gamma R-mediated phagocytosis;ko04810 Regulation of actin cytoskeleton;ko05231 Choline metabolism in cancer;
unigene625152	1027	600	384.84	567	383.11	714	525.59	1	108.81	1	93.5	1	118.9	39	218.37	34	233.18	50	371.63	K01365	CTSL	cathepsin L	8	ko04140 Autophagy - animal;ko04142 Lysosome;ko04145 Phagosome;ko04210 Apoptosis;ko04612 Antigen processing and presentation;ko05205 Proteoglycans in cancer;ko05323 Rheumatoid arthritis;ko05418 Fluid shear stress and atherosclerosis;
unigene794720	2055	2746.72	880.45	2703.72	912.99	1934.25	711.57	4.01	218.05	0	0	0	0	155.98	436.47	144.04	493.68	116.96	434.45	K03283	HSPA1_8	heat shock 70kDa protein 1/8	12	ko03040 Spliceosome;ko04010 MAPK signaling pathway;ko04141 Protein processing in endoplasmic reticulum;ko04144 Endocytosis;ko04213 Longevity regulating pathway - multiple species;ko04612 Antigen processing and presentation;ko04915 Estrogen signaling pathway;ko05134 Legionellosis;ko05145 Toxoplasmosis;ko05162 Measles;ko05164 Influenza A;ko05169 Epstein-Barr virus infection;
unigene1327476	1485	21	9.32	13	6.07	40	20.36	0	0	0	0	0	0	0	0	4	18.97	2	10.28	K00889	PIP5K	1-phosphatidylinositol-4-phosphate 5-kinase	9	ko00562 Inositol phosphate metabolism;ko04011 MAPK signaling pathway - yeast;ko04070 Phosphatidylinositol signaling system;ko04072 Phospholipase D signaling pathway;ko04139 Mitophagy - yeast;ko04144 Endocytosis;ko04666 Fc gamma R-mediated phagocytosis;ko04810 Regulation of actin cytoskeleton;ko05231 Choline metabolism in cancer;
unigene909523	1115	214	126.43	193	120.11	209	141.71	0	0	0	0	0	0	34	175.35	7	44.22	35	239.61	K01365	CTSL	cathepsin L	8	ko04140 Autophagy - animal;ko04142 Lysosome;ko04145 Phagosome;ko04210 Apoptosis;ko04612 Antigen processing and presentation;ko05205 Proteoglycans in cancer;ko05323 Rheumatoid arthritis;ko05418 Fluid shear stress and atherosclerosis;
unigene518452	987	118	78.75	77	54.14	165	126.38	0	0	0	0	0	0	0	0	10	71.36	10	77.34	K01365	CTSL	cathepsin L	8	ko04140 Autophagy - animal;ko04142 Lysosome;ko04145 Phagosome;ko04210 Apoptosis;ko04612 Antigen processing and presentation;ko05205 Proteoglycans in cancer;ko05323 Rheumatoid arthritis;ko05418 Fluid shear stress and atherosclerosis;
unigene168161	434	0	0	0	0	2.06	3.59	0	0	0	0	0	0	0	0	0	0	0	0	K00889	PIP5K	1-phosphatidylinositol-4-phosphate 5-kinase	9	ko00562 Inositol phosphate metabolism;ko04011 MAPK signaling pathway - yeast;ko04070 Phosphatidylinositol signaling system;ko04072 Phospholipase D signaling pathway;ko04139 Mitophagy - yeast;ko04144 Endocytosis;ko04666 Fc gamma R-mediated phagocytosis;ko04810 Regulation of actin cytoskeleton;ko05231 Choline metabolism in cancer;
unigene526368	681	36	34.82	59	60.12	16	17.76	0	0	0	0	0	0	3	25.33	9	93.08	0	0	K07904	RAB11A	Ras-related protein Rab-11A	4	ko04144 Endocytosis;ko04961 Endocrine and other factor-regulated calcium reabsorption;ko04962 Vasopressin-regulated water reabsorption;ko04972 Pancreatic secretion;
unigene936438	462	0	0	0	0	6	9.82	0	0	0	0	0	0	0	0	0	0	0	0	K04371	MAPK1_3	mitogen-activated protein kinase 1/3	97	ko01521 EGFR tyrosine kinase inhibitor resistance;ko01522 Endocrine resistance;ko01524 Platinum drug resistance;ko04010 MAPK signaling pathway;ko04011 MAPK signaling pathway - yeast;ko04012 ErbB signaling pathway;ko04013 MAPK signaling pathway - fly;ko04014 Ras signaling pathway;ko04015 Rap1 signaling pathway;ko04022 cGMP-PKG signaling pathway;ko04024 cAMP signaling pathway;ko04062 Chemokine sign…
unigene1225738	1051	17	10.65	18	11.88	15	10.79	0	0	0	0	0	0	0	0	0	0	0	0	K00889	PIP5K	1-phosphatidylinositol-4-phosphate 5-kinase	9	ko00562 Inositol phosphate metabolism;ko04011 MAPK signaling pathway - yeast;ko04070 Phosphatidylinositol signaling system;ko04072 Phospholipase D signaling pathway;ko04139 Mitophagy - yeast;ko04144 Endocytosis;ko04666 Fc gamma R-mediated phagocytosis;ko04810 Regulation of actin cytoskeleton;ko05231 Choline metabolism in cancer;
unigene1290315	1070	449	276.42	602	390.42	495	349.73	0	0	1	89.75	0	0	40	214.97	28	184.31	42	299.63	K01365	CTSL	cathepsin L	8	ko04140 Autophagy - animal;ko04142 Lysosome;ko04145 Phagosome;ko04210 Apoptosis;ko04612 Antigen processing and presentation;ko05205 Proteoglycans in cancer;ko05323 Rheumatoid arthritis;ko05418 Fluid shear stress and atherosclerosis;
unigene1231730	535	21	25.86	3	3.89	0	0	0	0	0	0	0	0	0	0	0	0	0	0	K00889	PIP5K	1-phosphatidylinositol-4-phosphate 5-kinase	9	ko00562 Inositol phosphate metabolism;ko04011 MAPK signaling pathway - yeast;ko04070 Phosphatidylinositol signaling system;ko04072 Phospholipase D signaling pathway;ko04139 Mitophagy - yeast;ko04144 Endocytosis;ko04666 Fc gamma R-mediated phagocytosis;ko04810 Regulation of actin cytoskeleton;ko05231 Choline metabolism in cancer;
unigene1139482	341	2	3.86	1	2.03	4	8.87	0	0	0	0	0	0	0	0	0	0	0	0	K01365	CTSL	cathepsin L	8	ko04140 Autophagy - animal;ko04142 Lysosome;ko04145 Phagosome;ko04210 Apoptosis;ko04612 Antigen processing and presentation;ko05205 Proteoglycans in cancer;ko05323 Rheumatoid arthritis;ko05418 Fluid shear stress and atherosclerosis;
unigene415795	396	0	0	0	0	0	0	0	0	0	0	2	616.72	0	0	0	0	0	0	K00889	PIP5K	1-phosphatidylinositol-4-phosphate 5-kinase	9	ko00562 Inositol phosphate metabolism;ko04011 MAPK signaling pathway - yeast;ko04070 Phosphatidylinositol signaling system;ko04072 Phospholipase D signaling pathway;ko04139 Mitophagy - yeast;ko04144 Endocytosis;ko04666 Fc gamma R-mediated phagocytosis;ko04810 Regulation of actin cytoskeleton;ko05231 Choline metabolism in cancer;
unigene1111808	418	0	0	0	0	0	0	0	0	0	0	0	0	0	0	0	0	0	0	K07897	RAB7A	Ras-related protein Rab-7A	8	ko04137 Mitophagy - animal;ko04138 Autophagy - yeast;ko04140 Autophagy - animal;ko04144 Endocytosis;ko04145 Phagosome;ko05132 Salmonella infection;ko05146 Amoebiasis;ko05152 Tuberculosis;
unigene33708	1126	312	182.52	315.91	194.69	336.8	226.13	0	0	0	0	0	0	60	306.42	65	406.59	69	467.76	K01365	CTSL	cathepsin L	8	ko04140 Autophagy - animal;ko04142 Lysosome;ko04145 Phagosome;ko04210 Apoptosis;ko04612 Antigen processing and presentation;ko05205 Proteoglycans in cancer;ko05323 Rheumatoid arthritis;ko05418 Fluid shear stress and atherosclerosis;
